# Supplementary material for: Closely related species show species-specific environmental responses and different spatial conservation needs: Prionailurus cats in the Indian subcontinent
Source: Sci Rep. 2020 Oct 30;10:18705. doi: 10.1038/s41598-020-74684-8 (PMC7599212; doi:10.1038/s41598-020-74684-8)
Supplement: Supplementary file 2 — Supplementary Table 1. [file 41598_2020_74684_MOESM2_ESM.xlsx]

## Sheet: TableSM1.1 - Variables
Table SM1.1 - Description of environmental variables considered for modelling small felid occurrence across the Indian subcontinent
Descriptor	Code	Description	Data range [average (min / max)]	Source	Original resolution	Time span
Bioclimatic	Bio01	Annual Mean Temperature	22.7 (-12.1 / 29.2)	WorldClim 2 (Fick SE & RJ Hijmans 2017) http://www.worldclim.org/Bioclim	30 arc-seconds (~1 km)	1970 - 2000
	Bio02	Mean Diurnal Range (Mean of monthly (max temp - min temp))	12.1 (5.1 / 18.2)
	Bio03	Isothermality (Bio2/Bio7) (* 100)	4.4 (2.1 / 8.0)
	Bio04	Temperature Seasonality (standard deviation *100)	508.8 (49.5 / 1083.9)
	Bio05	Max Temperature of Warmest Month	36.2 (4.4 / 46.1)
	Bio06	Min Temperature of Coldest Month	7.8 (-31.5 / 23.7)
	Bio07	Temperature Annual Range (Bio5-Bio6)	28.4 (7.8 / 41.8)
	Bio08	Mean Temperature of Wettest Quarter	24.8 (-13.7 / 37.0)
	Bio09	Mean Temperature of Driest Quarter	19.9 (-23.7 / 36.0)
	Bio10	Mean Temperature of Warmest Quarter	28.7 (-0.7 / 37.0)
	Bio11	Mean Temperature of Coldest Quarter	15.6 (-24.7 / 26.7)
	Bio12	Annual Precipitation (mm)	995.7 (43.9 / 7551.1)
	Bio13	Precipitation of Wettest Month (mm)	266.8 (10.0 / 2161.6)
	Bio14	Precipitation of Driest Month (mm)	4.5 (0.0 / 154.1)
	Bio15	Precipitation Seasonality (Coefficient of Variation) (mm)	107.0 (27.9 / 169.3)
	Bio16	Precipitation of Wettest Quarter (mm)	658. 3 (26.1 / 5098.9)
	Bio17	Precipitation of Driest Quarter (mm)	26.2 (0.0 / 585.8)
	Bio18	Precipitation of Warmest Quarter (mm)	294.6 (0.0 / 3934 .9)
	Bio19	Precipitation of Coldest Quarter (mm)	77.2 (0.0 / 4168.0)
Topography	Elev	Elevation (m)	740.5 (0.0 / 6133.3)	WorldClim database (Hijmans et al. 2015)	30 arc-seconds (~1 km)	1950 - 2000
Land cover	TSE	Subtropical Evergreen (%)	1.30 (0 / 100)	Global Land Cover 2000 database. European Commission, Joint Research Centre, 2003. http://Bioval.jrc.ec.europa.eu/products/glc2000/glc2000.php	1 km	1999 - 2000
	TB	Temperate Broadleaved (%)	0.23 (0 / 85)
	TS	Tropical semievergreen (%)	2.96 (0 / 100)
	TSC	Temperate and subtropical conifer (%)	3.0 (0 / 100)
	TMD	Tropical moist deciduous (%)	4.8 (0 / 100)
	TDD	Tropical dry deciduous and degraded forest (%)	7.1 (0 / 100)
	Jun	Junipers (%)	0.2 (0 / 97)
	Man	Mangroves (%)	0.1 (0 / 97)
	DW	Dry woodland (%)	0.1 (0 / 99)
	TFS	Thorn forest/scrub (%)	5.4 (0 / 100)
	Shr	Shrubs (%)	0.2 (0 / 89)
	ACJ	Abandoned and current jhum (%)	1.4 (0 / 100)
	CV	Coastal vegetation (%)	0.4 (0 / 95)
	Sav	Savannah (%)	0.1 (0 / 59)
	PG	Plain grasslands (%)	0.5 (0 / 93)
	MG	Alpine, desert and slope grasslands (%)	3.0 (0 / 99)
	CDSV	Sparse vegetation and desert (cold) (%)	1.6 (0 / 100)
	HDSV	Sparse vegetation and desert (hot) (%)	5.6 (0 / 100)
	IIA	Irrigated intensive agriculture (%)	16.8 (0 / 100)
	IRA	Rainfed and irrigated agrigulture (%)	30.1 (0 / 100)
	SA	Slope agriculture (%)	1.8 (0 / 100)
	Sn	Snow (%)	3.0 (0 / 100)
	BBR	Barren and bare rock (%)	5.0 (0 / 100)
	SMF	Salt pans and mud flats (%)	0.5 (0 / 100)
	DistWater	Euclidean distance to nearest permanent watercourse (km)	7.7 (0 / 135.9)	Digital Chart of the World http://www.diva-gis.org/datadown	Vector (line)	Last update 1992
Human disturbance	DistRail	Euclidean distance to nearest operational railway (km)	44.9 (0 / 419.0)	Digital Chart of the World http://www.diva-gis.org/datadown	Vector (line)	Last update 1992
	DistRds	Euclidean distance to nearest primary or secondary road (km)	6.0 (0 / 182.4)
	DistCity	Euclidean distance to nearest human setllement with population higher than 1000 individuals (km)	25.7 (0 / 351.8)	GeoNames geographical database http://download.geonames.org/export/dump/	Vector (point)	1993 - 2014
	PopDens	Human population density (individuals/km2)	303.4 (0.1 / 50072.5)	CIESIN - Gridded Population of the World http://sedac.ciesin.columbia.edu/data/collection/gpw-v3/sets/browse	2.5 arc-minute (~4km)	2000
Prey occurrence	SRO	Ocurrence rate (ROR) for small-sized (≤ 70g) rodents	2.9E-4 (3.4E-5 / 0.02	Models produced in this study (see SM2)	5 arc-minutes (~10km)	2000
	MRO	Ocurrence rate (ROR) for medium-sized (70g < body mass < 150g) rodents	3.8E-4 (1.8E-5 / 0.02)
	LRO	Ocurrence rate (ROR) for large-sized (> 150g) rodents	1.9E-4 (1.8E-6 / 0.01)
	Rodentia SR	Rodent species richness	12.4 (1 / 35)	International Union for Conservation of Nature (IUCN)		2017

## Sheet: Table SM1.2 - Data sources
Table SM1.2 - Data sources used to collect records of small felids posterior to 1990 across the Indian subcontinent
Species	ID	Original ID	Lat	Long	Country	Year of record	Reference, Contributor or Collector	Record reliability	Reference details	Observations
P. bengalensis	Pb001	LCHP18	31.7392	76.9812	India	2007	Mukherjee et al. 2010	Genetics (16 s rRNA gene)	Mukherjee S., Krishnan A., Tamma K., Home C., Navya R., Joseph S., Das, A. & Ramakrishnan, U. (2010) Ecology driving genetic variation: a comparative phylogeography of jungle cat (Felis chaus) and leopard cat (Prionailurus bengalensis) in India. PloS one, 5(10), e13724.	NA
P. bengalensis	Pb002	LCHP3	32.1075	76.5555	India	2007	Mukherjee et al. 2010	Genetics (16 s rRNA gene)	Mukherjee S., Krishnan A., Tamma K., Home C., Navya R., Joseph S., Das, A. & Ramakrishnan, U. (2010) Ecology driving genetic variation: a comparative phylogeography of jungle cat (Felis chaus) and leopard cat (Prionailurus bengalensis) in India. PloS one, 5(10), e13724.	NA
P. bengalensis	Pb003	LCHP4	32.1575	76.5855	India	2007	Mukherjee et al. 2010	Genetics (16 s rRNA gene)	Mukherjee S., Krishnan A., Tamma K., Home C., Navya R., Joseph S., Das, A. & Ramakrishnan, U. (2010) Ecology driving genetic variation: a comparative phylogeography of jungle cat (Felis chaus) and leopard cat (Prionailurus bengalensis) in India. PloS one, 5(10), e13724.	NA
P. bengalensis	Pb004	LCHP44	31.0594	77.1048	India	2007	Mukherjee et al. 2010	Genetics (16 s rRNA gene)	Mukherjee S., Krishnan A., Tamma K., Home C., Navya R., Joseph S., Das, A. & Ramakrishnan, U. (2010) Ecology driving genetic variation: a comparative phylogeography of jungle cat (Felis chaus) and leopard cat (Prionailurus bengalensis) in India. PloS one, 5(10), e13724.	NA
P. bengalensis	Pb005	LCHP45	31.0794	77.1548	India	2007	Mukherjee et al. 2010	Genetics (16 s rRNA gene)	Mukherjee S., Krishnan A., Tamma K., Home C., Navya R., Joseph S., Das, A. & Ramakrishnan, U. (2010) Ecology driving genetic variation: a comparative phylogeography of jungle cat (Felis chaus) and leopard cat (Prionailurus bengalensis) in India. PloS one, 5(10), e13724.	NA
P. bengalensis	Pb006	LCHP48	32.5786	76.1078	India	2007	Mukherjee et al. 2010	Genetics (16 s rRNA gene)	Mukherjee S., Krishnan A., Tamma K., Home C., Navya R., Joseph S., Das, A. & Ramakrishnan, U. (2010) Ecology driving genetic variation: a comparative phylogeography of jungle cat (Felis chaus) and leopard cat (Prionailurus bengalensis) in India. PloS one, 5(10), e13724.	NA
P. bengalensis	Pb007	LCBhad1	13.6261	75.0976	India	2006	Mukherjee et al. 2010	Genetics (16 s rRNA gene)	Mukherjee S., Krishnan A., Tamma K., Home C., Navya R., Joseph S., Das, A. & Ramakrishnan, U. (2010) Ecology driving genetic variation: a comparative phylogeography of jungle cat (Felis chaus) and leopard cat (Prionailurus bengalensis) in India. PloS one, 5(10), e13724.	NA
P. bengalensis	Pb008	LCBhad2	13.6652	75.1612	India	2006	Mukherjee et al. 2010	Genetics (16 s rRNA gene)	Mukherjee S., Krishnan A., Tamma K., Home C., Navya R., Joseph S., Das, A. & Ramakrishnan, U. (2010) Ecology driving genetic variation: a comparative phylogeography of jungle cat (Felis chaus) and leopard cat (Prionailurus bengalensis) in India. PloS one, 5(10), e13724.	NA
P. bengalensis	Pb009	LCBhad3	13.5622	75.0906	India	2006	Mukherjee et al. 2010	Genetics (16 s rRNA gene)	Mukherjee S., Krishnan A., Tamma K., Home C., Navya R., Joseph S., Das, A. & Ramakrishnan, U. (2010) Ecology driving genetic variation: a comparative phylogeography of jungle cat (Felis chaus) and leopard cat (Prionailurus bengalensis) in India. PloS one, 5(10), e13724.	NA
P. bengalensis	Pb010	LCBhad5	13.5655	75.1402	India	2006	Mukherjee et al. 2010	Genetics (16 s rRNA gene)	Mukherjee S., Krishnan A., Tamma K., Home C., Navya R., Joseph S., Das, A. & Ramakrishnan, U. (2010) Ecology driving genetic variation: a comparative phylogeography of jungle cat (Felis chaus) and leopard cat (Prionailurus bengalensis) in India. PloS one, 5(10), e13724.	NA
P. bengalensis	Pb011	LCBhad6	13.7652	75.1612	India	2006	Mukherjee et al. 2010	Genetics (16 s rRNA gene)	Mukherjee S., Krishnan A., Tamma K., Home C., Navya R., Joseph S., Das, A. & Ramakrishnan, U. (2010) Ecology driving genetic variation: a comparative phylogeography of jungle cat (Felis chaus) and leopard cat (Prionailurus bengalensis) in India. PloS one, 5(10), e13724.	NA
P. bengalensis	Pb012	LCBRH3	11.8562	77.0908	India	2006	Mukherjee et al. 2010	Genetics (16 s rRNA gene)	Mukherjee S., Krishnan A., Tamma K., Home C., Navya R., Joseph S., Das, A. & Ramakrishnan, U. (2010) Ecology driving genetic variation: a comparative phylogeography of jungle cat (Felis chaus) and leopard cat (Prionailurus bengalensis) in India. PloS one, 5(10), e13724.	NA
P. bengalensis	Pb013	LCBRH6	12.0001	77.0908	India	2006	Mukherjee et al. 2010	Genetics (16 s rRNA gene)	Mukherjee S., Krishnan A., Tamma K., Home C., Navya R., Joseph S., Das, A. & Ramakrishnan, U. (2010) Ecology driving genetic variation: a comparative phylogeography of jungle cat (Felis chaus) and leopard cat (Prionailurus bengalensis) in India. PloS one, 5(10), e13724.	NA
P. bengalensis	Pb014	LCChk3	13.5231	75.0986	India	2006	Mukherjee et al. 2010	Genetics (16 s rRNA gene)	Mukherjee S., Krishnan A., Tamma K., Home C., Navya R., Joseph S., Das, A. & Ramakrishnan, U. (2010) Ecology driving genetic variation: a comparative phylogeography of jungle cat (Felis chaus) and leopard cat (Prionailurus bengalensis) in India. PloS one, 5(10), e13724.	NA
P. bengalensis	Pb015	LCChk8	13.6952	75.1712	India	2006	Mukherjee et al. 2010	Genetics (16 s rRNA gene)	Mukherjee S., Krishnan A., Tamma K., Home C., Navya R., Joseph S., Das, A. & Ramakrishnan, U. (2010) Ecology driving genetic variation: a comparative phylogeography of jungle cat (Felis chaus) and leopard cat (Prionailurus bengalensis) in India. PloS one, 5(10), e13724.	NA
P. bengalensis	Pb016	LCDG13	34.1096	74.7062	India	2006	Mukherjee et al. 2010	Genetics (16 s rRNA gene)	Mukherjee S., Krishnan A., Tamma K., Home C., Navya R., Joseph S., Das, A. & Ramakrishnan, U. (2010) Ecology driving genetic variation: a comparative phylogeography of jungle cat (Felis chaus) and leopard cat (Prionailurus bengalensis) in India. PloS one, 5(10), e13724.	NA
P. bengalensis	Pb017	LCNam3	27.6141	96.0809	India	2006/2007	Mukherjee et al. 2010	Genetics (16 s rRNA gene)	Mukherjee S., Krishnan A., Tamma K., Home C., Navya R., Joseph S., Das, A. & Ramakrishnan, U. (2010) Ecology driving genetic variation: a comparative phylogeography of jungle cat (Felis chaus) and leopard cat (Prionailurus bengalensis) in India. PloS one, 5(10), e13724.	NA
P. bengalensis	Pb018	LCNam6	27.7141	96.0909	India	2006/2007	Mukherjee et al. 2010	Genetics (16 s rRNA gene)	Mukherjee S., Krishnan A., Tamma K., Home C., Navya R., Joseph S., Das, A. & Ramakrishnan, U. (2010) Ecology driving genetic variation: a comparative phylogeography of jungle cat (Felis chaus) and leopard cat (Prionailurus bengalensis) in India. PloS one, 5(10), e13724.	NA
P. bengalensis	Pb019	LCPTR1	9.52845	77.1325	India	2006	Mukherjee et al. 2010	Genetics (16 s rRNA gene)	Mukherjee S., Krishnan A., Tamma K., Home C., Navya R., Joseph S., Das, A. & Ramakrishnan, U. (2010) Ecology driving genetic variation: a comparative phylogeography of jungle cat (Felis chaus) and leopard cat (Prionailurus bengalensis) in India. PloS one, 5(10), e13724.	NA
P. bengalensis	Pb020	LCPTR2	9.52845	77.1325	India	2006	Mukherjee et al. 2010	Genetics (16 s rRNA gene)	Mukherjee S., Krishnan A., Tamma K., Home C., Navya R., Joseph S., Das, A. & Ramakrishnan, U. (2010) Ecology driving genetic variation: a comparative phylogeography of jungle cat (Felis chaus) and leopard cat (Prionailurus bengalensis) in India. PloS one, 5(10), e13724.	NA
P. bengalensis	Pb021	LCSk12	27.21	88.486	India	2002/2003	Mukherjee et al. 2010	Genetics (16 s rRNA gene)	Mukherjee S., Krishnan A., Tamma K., Home C., Navya R., Joseph S., Das, A. & Ramakrishnan, U. (2010) Ecology driving genetic variation: a comparative phylogeography of jungle cat (Felis chaus) and leopard cat (Prionailurus bengalensis) in India. PloS one, 5(10), e13724.	NA
P. bengalensis	Pb022	LCSk4	27.525	88.515	India	2002/2003	Mukherjee et al. 2010	Genetics (16 s rRNA gene)	Mukherjee S., Krishnan A., Tamma K., Home C., Navya R., Joseph S., Das, A. & Ramakrishnan, U. (2010) Ecology driving genetic variation: a comparative phylogeography of jungle cat (Felis chaus) and leopard cat (Prionailurus bengalensis) in India. PloS one, 5(10), e13724.	NA
P. bengalensis	Pb023	LCSk5	27.104	88.458	India	2002/2003	Mukherjee et al. 2010	Genetics (16 s rRNA gene)	Mukherjee S., Krishnan A., Tamma K., Home C., Navya R., Joseph S., Das, A. & Ramakrishnan, U. (2010) Ecology driving genetic variation: a comparative phylogeography of jungle cat (Felis chaus) and leopard cat (Prionailurus bengalensis) in India. PloS one, 5(10), e13724.	NA
P. bengalensis	Pb024	LCSk6	27.61	88.636	India	2002/2003	Mukherjee et al. 2010	Genetics (16 s rRNA gene)	Mukherjee S., Krishnan A., Tamma K., Home C., Navya R., Joseph S., Das, A. & Ramakrishnan, U. (2010) Ecology driving genetic variation: a comparative phylogeography of jungle cat (Felis chaus) and leopard cat (Prionailurus bengalensis) in India. PloS one, 5(10), e13724.	NA
P. bengalensis	Pb025	LCSk7	27.798	88.703	India	2002/2003	Mukherjee et al. 2010	Genetics (16 s rRNA gene)	Mukherjee S., Krishnan A., Tamma K., Home C., Navya R., Joseph S., Das, A. & Ramakrishnan, U. (2010) Ecology driving genetic variation: a comparative phylogeography of jungle cat (Felis chaus) and leopard cat (Prionailurus bengalensis) in India. PloS one, 5(10), e13724.	NA
P. bengalensis	Pb026	LCSk9	27.088	88.42	India	2006/2008	Mukherjee et al. 2010	Genetics (16 s rRNA gene)	Mukherjee S., Krishnan A., Tamma K., Home C., Navya R., Joseph S., Das, A. & Ramakrishnan, U. (2010) Ecology driving genetic variation: a comparative phylogeography of jungle cat (Felis chaus) and leopard cat (Prionailurus bengalensis) in India. PloS one, 5(10), e13724.	NA
P. bengalensis	Pb027	LCSV5	11.2532	76.4851	India	2007	Mukherjee et al. 2010	Genetics (16 s rRNA gene)	Mukherjee S., Krishnan A., Tamma K., Home C., Navya R., Joseph S., Das, A. & Ramakrishnan, U. (2010) Ecology driving genetic variation: a comparative phylogeography of jungle cat (Felis chaus) and leopard cat (Prionailurus bengalensis) in India. PloS one, 5(10), e13724.	NA
P. bengalensis	Pb028	LCZSk1	34.0408	74.7969	India	2002/2003	Mukherjee et al. 2010	Genetics (16 s rRNA gene)	Mukherjee S., Krishnan A., Tamma K., Home C., Navya R., Joseph S., Das, A. & Ramakrishnan, U. (2010) Ecology driving genetic variation: a comparative phylogeography of jungle cat (Felis chaus) and leopard cat (Prionailurus bengalensis) in India. PloS one, 5(10), e13724.	NA
P. bengalensis	Pb029	LCAiz1	23.7545	92.7328	India	2007	Mukherjee et al. 2010	Genetics (16 s rRNA gene)	Mukherjee S., Krishnan A., Tamma K., Home C., Navya R., Joseph S., Das, A. & Ramakrishnan, U. (2010) Ecology driving genetic variation: a comparative phylogeography of jungle cat (Felis chaus) and leopard cat (Prionailurus bengalensis) in India. PloS one, 5(10), e13724.	NA
P. bengalensis	Pb030	LCAiz2	23.7545	92.7328	India	2007	Mukherjee et al. 2010	Genetics (16 s rRNA gene)	Mukherjee S., Krishnan A., Tamma K., Home C., Navya R., Joseph S., Das, A. & Ramakrishnan, U. (2010) Ecology driving genetic variation: a comparative phylogeography of jungle cat (Felis chaus) and leopard cat (Prionailurus bengalensis) in India. PloS one, 5(10), e13724.	NA
P. bengalensis	Pb031	LCDar01	27.1067	88.2806	India	2007	Mukherjee et al. 2010	Genetics (16 s rRNA gene)	Mukherjee S., Krishnan A., Tamma K., Home C., Navya R., Joseph S., Das, A. & Ramakrishnan, U. (2010) Ecology driving genetic variation: a comparative phylogeography of jungle cat (Felis chaus) and leopard cat (Prionailurus bengalensis) in India. PloS one, 5(10), e13724.	NA
P. bengalensis	Pb032	LCDar02	27.1067	88.2806	India	2007	Mukherjee et al. 2010	Genetics (16 s rRNA gene)	Mukherjee S., Krishnan A., Tamma K., Home C., Navya R., Joseph S., Das, A. & Ramakrishnan, U. (2010) Ecology driving genetic variation: a comparative phylogeography of jungle cat (Felis chaus) and leopard cat (Prionailurus bengalensis) in India. PloS one, 5(10), e13724.	NA
P. bengalensis	Pb033	LCGZ05	26.1667	91.75	India	2007	Mukherjee et al. 2010	Genetics (16 s rRNA gene)	Mukherjee S., Krishnan A., Tamma K., Home C., Navya R., Joseph S., Das, A. & Ramakrishnan, U. (2010) Ecology driving genetic variation: a comparative phylogeography of jungle cat (Felis chaus) and leopard cat (Prionailurus bengalensis) in India. PloS one, 5(10), e13724.	NA
P. bengalensis	Pb034	LCGZ06	26.1667	91.75	India	2007	Mukherjee et al. 2010	Genetics (16 s rRNA gene)	Mukherjee S., Krishnan A., Tamma K., Home C., Navya R., Joseph S., Das, A. & Ramakrishnan, U. (2010) Ecology driving genetic variation: a comparative phylogeography of jungle cat (Felis chaus) and leopard cat (Prionailurus bengalensis) in India. PloS one, 5(10), e13724.	NA
P. bengalensis	Pb035	LCGZ08	26.1667	91.75	India	2007	Mukherjee et al. 2010	Genetics (16 s rRNA gene)	Mukherjee S., Krishnan A., Tamma K., Home C., Navya R., Joseph S., Das, A. & Ramakrishnan, U. (2010) Ecology driving genetic variation: a comparative phylogeography of jungle cat (Felis chaus) and leopard cat (Prionailurus bengalensis) in India. PloS one, 5(10), e13724.	NA
P. bengalensis	Pb036	LCGZ09	26.1667	91.75	India	2007	Mukherjee et al. 2010	Genetics (16 s rRNA gene)	Mukherjee S., Krishnan A., Tamma K., Home C., Navya R., Joseph S., Das, A. & Ramakrishnan, U. (2010) Ecology driving genetic variation: a comparative phylogeography of jungle cat (Felis chaus) and leopard cat (Prionailurus bengalensis) in India. PloS one, 5(10), e13724.	NA
P. bengalensis	Pb037	LCGZ10	26.1667	91.75	India	2007	Mukherjee et al. 2010	Genetics (16 s rRNA gene)	Mukherjee S., Krishnan A., Tamma K., Home C., Navya R., Joseph S., Das, A. & Ramakrishnan, U. (2010) Ecology driving genetic variation: a comparative phylogeography of jungle cat (Felis chaus) and leopard cat (Prionailurus bengalensis) in India. PloS one, 5(10), e13724.	NA
P. bengalensis	Pb038	lc	35.959	74.2566	India	NA	Shomita Mukherjee (provided by)	NA	NA	NA
P. bengalensis	Pb039	lc	34.1248	74.7977	India	NA	Shomita Mukherjee (provided by)	NA	NA	NA
P. bengalensis	Pb040	lc	34.1248	74.7977	India	NA	Shomita Mukherjee (provided by)	NA	NA	NA
P. bengalensis	Pb041	lc	34.1248	74.7977	India	NA	Shomita Mukherjee (provided by)	NA	NA	NA
P. bengalensis	Pb042	lc	34.1248	74.7977	India	NA	Shomita Mukherjee (provided by)	NA	NA	NA
P. bengalensis	Pb043	lc	34.1248	74.7977	India	NA	Shomita Mukherjee (provided by)	NA	NA	NA
P. bengalensis	Pb044	lc	34.1248	74.7977	India	NA	Shomita Mukherjee (provided by)	NA	NA	NA
P. bengalensis	Pb045	lc	34.1248	74.7977	India	NA	Shomita Mukherjee (provided by)	NA	NA	NA
P. bengalensis	Pb046	lc	34.1248	74.7977	India	NA	Shomita Mukherjee (provided by)	NA	NA	NA
P. bengalensis	Pb047	lc	34.1248	74.7977	India	NA	Shomita Mukherjee (provided by)	NA	NA	NA
P. bengalensis	Pb048	lc	34.1248	74.7977	India	NA	Shomita Mukherjee (provided by)	NA	NA	NA
P. bengalensis	Pb049	lc	32.5786	76.1078	India	NA	Shomita Mukherjee (provided by)	NA	NA	NA
P. bengalensis	Pb050	lc	32.2167	76.3167	India	NA	Shomita Mukherjee (provided by)	NA	NA	NA
P. bengalensis	Pb051	lc	32.1075	76.5555	India	NA	Shomita Mukherjee (provided by)	NA	NA	NA
P. bengalensis	Pb052	lc	32.1075	76.5555	India	NA	Shomita Mukherjee (provided by)	NA	NA	NA
P. bengalensis	Pb053	lc	31.7392	76.9812	India	NA	Shomita Mukherjee (provided by)	NA	NA	NA
P. bengalensis	Pb054	lc	31.0594	77.1048	India	NA	Shomita Mukherjee (provided by)	NA	NA	NA
P. bengalensis	Pb055	lc	31.0594	77.1048	India	NA	Shomita Mukherjee (provided by)	NA	NA	NA
P. bengalensis	Pb056	lc	31.041	77.2009	India	NA	Shomita Mukherjee (provided by)	NA	NA	NA
P. bengalensis	Pb057	lc	30.3549	77.9803	India	NA	Shomita Mukherjee (provided by)	NA	NA	NA
P. bengalensis	Pb058	lc	27.798	88.703	India	NA	Shomita Mukherjee (provided by)	NA	NA	NA
P. bengalensis	Pb059	lc	27.6141	96.0809	India	NA	Shomita Mukherjee (provided by)	NA	NA	NA
P. bengalensis	Pb060	lc	27.6141	96.0809	India	NA	Shomita Mukherjee (provided by)	NA	NA	NA
P. bengalensis	Pb061	lc	27.61	88.636	India	NA	Shomita Mukherjee (provided by)	NA	NA	NA
P. bengalensis	Pb062	lc	27.525	88.515	India	NA	Shomita Mukherjee (provided by)	NA	NA	NA
P. bengalensis	Pb063	lc	27.3	95.9122	India	NA	Shomita Mukherjee (provided by)	NA	NA	NA
P. bengalensis	Pb064	lc	27.21	88.486	India	NA	Shomita Mukherjee (provided by)	NA	NA	NA
P. bengalensis	Pb065	lc	27.1067	88.2806	India	NA	Shomita Mukherjee (provided by)	NA	NA	NA
P. bengalensis	Pb066	lc	27.1067	88.2806	India	NA	Shomita Mukherjee (provided by)	NA	NA	NA
P. bengalensis	Pb067	lc	27.104	88.458	India	NA	Shomita Mukherjee (provided by)	NA	NA	NA
P. bengalensis	Pb068	lc	27.088	88.42	India	NA	Shomita Mukherjee (provided by)	NA	NA	NA
P. bengalensis	Pb069	lc	26.3696	94.5593	India	NA	Shomita Mukherjee (provided by)	NA	NA	NA
P. bengalensis	Pb070	lc	26.1667	91.75	India	NA	Shomita Mukherjee (provided by)	NA	NA	NA
P. bengalensis	Pb071	lc	26.1667	91.75	India	NA	Shomita Mukherjee (provided by)	NA	NA	NA
P. bengalensis	Pb072	lc	26.1667	91.75	India	NA	Shomita Mukherjee (provided by)	NA	NA	NA
P. bengalensis	Pb073	lc	26.1667	91.75	India	NA	Shomita Mukherjee (provided by)	NA	NA	NA
P. bengalensis	Pb074	lc	26.1667	91.75	India	NA	Shomita Mukherjee (provided by)	NA	NA	NA
P. bengalensis	Pb075	lc	26	93	India	NA	Shomita Mukherjee (provided by)	NA	NA	NA
P. bengalensis	Pb076	lc	25.5	90.5	India	NA	Shomita Mukherjee (provided by)	NA	NA	NA
P. bengalensis	Pb077	lc	25.5	90.5	India	NA	Shomita Mukherjee (provided by)	NA	NA	NA
P. bengalensis	Pb078	lc	25.4667	91.7667	India	NA	Shomita Mukherjee (provided by)	NA	NA	NA
P. bengalensis	Pb079	lc	25.3	94.05	India	NA	Shomita Mukherjee (provided by)	NA	NA	NA
P. bengalensis	Pb080	lc	25.3	91.7	India	NA	Shomita Mukherjee (provided by)	NA	NA	NA
P. bengalensis	Pb081	lc	25	94	India	NA	Shomita Mukherjee (provided by)	NA	NA	NA
P. bengalensis	Pb082	lc	25	94	India	NA	Shomita Mukherjee (provided by)	NA	NA	NA
P. bengalensis	Pb083	lc	23.7545	92.7328	India	NA	Shomita Mukherjee (provided by)	NA	NA	NA
P. bengalensis	Pb084	lc	23.7545	92.7328	India	NA	Shomita Mukherjee (provided by)	NA	NA	NA
P. bengalensis	Pb085	lc	23.7545	92.7328	India	NA	Shomita Mukherjee (provided by)	NA	NA	NA
P. bengalensis	Pb086	lc	23.7545	92.7328	India	NA	Shomita Mukherjee (provided by)	NA	NA	NA
P. bengalensis	Pb087	lc	23.7545	92.7328	India	NA	Shomita Mukherjee (provided by)	NA	NA	NA
P. bengalensis	Pb088	lc	23.7545	92.7328	India	NA	Shomita Mukherjee (provided by)	NA	NA	NA
P. bengalensis	Pb089	lc	23.7545	92.7328	India	NA	Shomita Mukherjee (provided by)	NA	NA	NA
P. bengalensis	Pb090	lc	23.7545	92.7328	India	NA	Shomita Mukherjee (provided by)	NA	NA	NA
P. bengalensis	Pb091	lc	23.7545	92.7328	India	NA	Shomita Mukherjee (provided by)	NA	NA	NA
P. bengalensis	Pb092	lc	23.7545	92.7328	India	NA	Shomita Mukherjee (provided by)	NA	NA	NA
P. bengalensis	Pb093	lc	23.7545	92.7328	India	NA	Shomita Mukherjee (provided by)	NA	NA	NA
P. bengalensis	Pb094	lc	23.7545	92.7328	India	NA	Shomita Mukherjee (provided by)	NA	NA	NA
P. bengalensis	Pb095	lc	23.7545	92.7328	India	NA	Shomita Mukherjee (provided by)	NA	NA	NA
P. bengalensis	Pb096	lc	23.7545	92.7328	India	NA	Shomita Mukherjee (provided by)	NA	NA	NA
P. bengalensis	Pb097	lc	23.7545	92.7328	India	NA	Shomita Mukherjee (provided by)	NA	NA	NA
P. bengalensis	Pb098	lc	23.7545	92.7328	India	NA	Shomita Mukherjee (provided by)	NA	NA	NA
P. bengalensis	Pb099	lc	23.7545	92.7328	India	NA	Shomita Mukherjee (provided by)	NA	NA	NA
P. bengalensis	Pb100	lc	23.7545	92.7328	India	NA	Shomita Mukherjee (provided by)	NA	NA	NA
P. bengalensis	Pb101	lc	23.7545	92.7328	India	NA	Shomita Mukherjee (provided by)	NA	NA	NA
P. bengalensis	Pb102	lc	18.5675	73.8254	India	NA	Shomita Mukherjee (provided by)	NA	NA	NA
P. bengalensis	Pb103	lc	18.3726	82.9248	India	NA	Shomita Mukherjee (provided by)	NA	NA	NA
P. bengalensis	Pb104	lc	13.6652	75.1612	India	NA	Shomita Mukherjee (provided by)	NA	NA	NA
P. bengalensis	Pb105	lc	13.6652	75.1612	India	NA	Shomita Mukherjee (provided by)	NA	NA	NA
P. bengalensis	Pb106	lc	13.5795	75.0776	India	NA	Shomita Mukherjee (provided by)	NA	NA	NA
P. bengalensis	Pb107	lc	13.5674	75.0904	India	NA	Shomita Mukherjee (provided by)	NA	NA	NA
P. bengalensis	Pb108	lc	13.5674	75.0904	India	NA	Shomita Mukherjee (provided by)	NA	NA	NA
P. bengalensis	Pb109	lc	13.3559	75.759	India	NA	Shomita Mukherjee (provided by)	NA	NA	NA
P. bengalensis	Pb110	lc	13.3559	75.759	India	NA	Shomita Mukherjee (provided by)	NA	NA	NA
P. bengalensis	Pb111	lc	12.2	75.8	India	NA	Shomita Mukherjee (provided by)	NA	NA	NA
P. bengalensis	Pb112	lc	12.0562	77.0908	India	NA	Shomita Mukherjee (provided by)	NA	NA	NA
P. bengalensis	Pb113	lc	12.0562	77.0908	India	NA	Shomita Mukherjee (provided by)	NA	NA	NA
P. bengalensis	Pb114	lc	11.9419	76.1133	India	NA	Shomita Mukherjee (provided by)	NA	NA	NA
P. bengalensis	Pb115	lc	11.9419	76.1133	India	NA	Shomita Mukherjee (provided by)	NA	NA	NA
P. bengalensis	Pb116	lc	11.2532	76.4851	India	NA	Shomita Mukherjee (provided by)	NA	NA	NA
P. bengalensis	Pb117	lc	10.2034	77.3438	India	NA	Shomita Mukherjee (provided by)	NA	NA	NA
P. bengalensis	Pb118	lc	9.5284	77.1326	India	NA	Shomita Mukherjee (provided by)	NA	NA	NA
P. bengalensis	Pb119	lc	9.5284	77.1326	India	NA	Shomita Mukherjee (provided by)	NA	NA	NA
P. bengalensis	Pb120	NA	17.7585	81.5735	India	NA	Shomita Mukherjee (provided by)	NA	NA	NA
P. bengalensis	Pb121	NA	25.7119	94.9082	India	2013	Pilot Dovih	Direct observation	personal communication	NA
P. bengalensis	Pb122	NA	25.8685	94.8106	India	2012	Pilot Dovih	Direct observation	personal communication	NA
P. bengalensis	Pb123	NA	26.252	94.3141	India	2012	Pilot Dovih	Direct observation	personal communication	NA
P. bengalensis	Pb124	NA	25.5677	93.8645	India	2012	Pilot Dovih	Direct observation	personal communication	NA
P. bengalensis	Pb125	NA	26.2205	94.5489	India	2012	Pilot Dovih	Skin observation	personal communication	NA
P. bengalensis	Pb126	NA	25.468	94.3638	India	1999	Pilot Dovih	Direct observation	personal communication	NA
P. bengalensis	Pb127	NA	25.4564	94.3812	India	1998	Pilot Dovih	Direct observation	personal communication	NA
P. bengalensis	Pb128	NA	25.499	94.351	India	2013	Pilot Dovih	Animal captured by villager	personal communication	NA
P. bengalensis	Pb129	75812	25	94	India	1950	Global Biodiversity Information Facility (GBIF)	Skin, skull	Global Biodiversity Information Facility (GBIF)	NA
P. bengalensis	Pb130	83103	12.2	75.8	India	1913	Global Biodiversity Information Facility (GBIF)	Skin, skull	Global Biodiversity Information Facility (GBIF)	NA
P. bengalensis	Pb131	75822	25.4667	91.7667	India	1952	Global Biodiversity Information Facility (GBIF)	Skin, skull	Global Biodiversity Information Facility (GBIF)	NA
P. bengalensis	Pb132	75813	25	94	India	1950	Global Biodiversity Information Facility (GBIF)	Skin	Global Biodiversity Information Facility (GBIF)	NA
P. bengalensis	Pb133	75829	25.3	94.05	India	1950	Global Biodiversity Information Facility (GBIF)	Skull	Global Biodiversity Information Facility (GBIF)	NA
P. bengalensis	Pb134	75828	25.3	91.7	India	1952	Global Biodiversity Information Facility (GBIF)	Skin, skull	Global Biodiversity Information Facility (GBIF)	NA
P. bengalensis	Pb135	104411	28.1167	85.3667	Nepal	1967	Global Biodiversity Information Facility (GBIF)	Skin, skull	Global Biodiversity Information Facility (GBIF)	NA
P. bengalensis	Pb136	114386	27.55	87.2833	Nepal	1973	Global Biodiversity Information Facility (GBIF)	Skin, skull, skeleton	Global Biodiversity Information Facility (GBIF)	NA
P. bengalensis	Pb137	8223	27.3	95.9122	India	1944	Global Biodiversity Information Facility (GBIF)	SP	Global Biodiversity Information Facility (GBIF)	NA
P. bengalensis	Pb138	NA	27.0872	92.4055	India	2014	Satem Longchar	Camera-trap photo	Unpublished data	NA
P. bengalensis	Pb139	NA	27.4338	84.072	India	2007	Samir Kumar Sinha	Camera-trap photo	NA	NA
P. bengalensis	Pb140	NA	27.4335	83.961	India	2014	Samir Kumar Sinha	Camera-trap photo	NA	NA
P. bengalensis	Pb141	NA	27.432	83.9552	India	2014	Samir Kumar Sinha	Camera-trap photo	NA	NA
P. bengalensis	Pb142	7	27.3823	88.7311	India	2013	Sunita Khatiwara	Genetics (Cytochrome b gene)	Unpublished data	NA
P. bengalensis	Pb143	14	27.3909	88.7321	India	2013	Sunita Khatiwara	Genetics (Cytochrome b gene)	Unpublished data	NA
P. bengalensis	Pb144	15	27.3846	88.7361	India	2013	Sunita Khatiwara	Genetics (Cytochrome b gene)	Unpublished data	NA
P. bengalensis	Pb145	20	27.798	88.6953	India	2013	Sunita Khatiwara	Genetics (Cytochrome b gene)	Unpublished data	NA
P. bengalensis	Pb146	21	27.7718	88.7098	India	2013	Sunita Khatiwara	Genetics (Cytochrome b gene)	Unpublished data	NA
P. bengalensis	Pb147	NA	27.1892	92.4611	India	2013	Nandini Velho	Camera-trap photo	Unpublished data	NA
P. bengalensis	Pb148	NA	27.1527	92.4626	India	2013	Nandini Velho	Camera-trap photo	Unpublished data	NA
P. bengalensis	Pb149	NA	27.0759	92.406	India	2013	Nandini Velho	Camera-trap photo	Unpublished data	NA
P. bengalensis	Pb150	NA	27.0667	92.4057	India	2013	Nandini Velho	Camera-trap photo	Unpublished data	NA
P. bengalensis	Pb151	NA	29.5498	78.6461	India	2011	Abishek Harihar	Camera-trap photo	Unpublished data	NA
P. bengalensis	Pb152	NA	29.9342	78.2912	India	2011	Abishek Harihar	Camera-trap photo	Unpublished data	NA
P. bengalensis	Pb153	NA	29.9553	78.2996	India	2011	Abishek Harihar	Camera-trap photo	Unpublished data	NA
P. bengalensis	Pb154	NA	29.9552	78.2857	India	2011	Abishek Harihar	Camera-trap photo	Unpublished data	NA
P. bengalensis	Pb155	NA	29.9787	78.2748	India	2011	Abishek Harihar	Camera-trap photo	Unpublished data	NA
P. bengalensis	Pb156	NA	30.1085	78.013	India	2011	Abishek Harihar	Camera-trap photo	Unpublished data	NA
P. bengalensis	Pb157	NA	30.0628	78.0935	India	2011	Abishek Harihar	Camera-trap photo	Unpublished data	NA
P. bengalensis	Pb158	NA	27.3667	88.2	India	2008/2009	Bashir et al. 2013	Camera-trap photo	Bashir T., Bhattacharya T., Poudyal K., Sathyakumar S., & Qureshi Q. (2013) Estimating leopard cat Prionailurus bengalensis densities using photographic captures and recaptures. Wildlife biology, 19(4): 462-472.	NA
P. bengalensis	Pb159	NA	27.3667	88.2167	India	2008/2010	Bashir et al. 2013	Camera-trap photo	Bashir T., Bhattacharya T., Poudyal K., Sathyakumar S., & Qureshi Q. (2013) Estimating leopard cat Prionailurus bengalensis densities using photographic captures and recaptures. Wildlife biology, 19(4): 462-472.	NA
P. bengalensis	Pb160	NA	27.3778	88.2028	India	2008/2011	Bashir et al. 2013	Camera-trap photo	Bashir T., Bhattacharya T., Poudyal K., Sathyakumar S., & Qureshi Q. (2013) Estimating leopard cat Prionailurus bengalensis densities using photographic captures and recaptures. Wildlife biology, 19(4): 462-472.	NA
P. bengalensis	Pb161	NA	27.3806	88.2167	India	2008/2012	Bashir et al. 2013	Camera-trap photo	Bashir T., Bhattacharya T., Poudyal K., Sathyakumar S., & Qureshi Q. (2013) Estimating leopard cat Prionailurus bengalensis densities using photographic captures and recaptures. Wildlife biology, 19(4): 462-472.	NA
P. bengalensis	Pb162	NA	27.3833	88.2333	India	2008/2013	Bashir et al. 2013	Camera-trap photo	Bashir T., Bhattacharya T., Poudyal K., Sathyakumar S., & Qureshi Q. (2013) Estimating leopard cat Prionailurus bengalensis densities using photographic captures and recaptures. Wildlife biology, 19(4): 462-472.	NA
P. bengalensis	Pb163	NA	27.3889	88.2306	India	2008/2014	Bashir et al. 2013	Camera-trap photo	Bashir T., Bhattacharya T., Poudyal K., Sathyakumar S., & Qureshi Q. (2013) Estimating leopard cat Prionailurus bengalensis densities using photographic captures and recaptures. Wildlife biology, 19(4): 462-472.	NA
P. bengalensis	Pb164	NA	27.4	88.2194	India	2008/2015	Bashir et al. 2013	Camera-trap photo	Bashir T., Bhattacharya T., Poudyal K., Sathyakumar S., & Qureshi Q. (2013) Estimating leopard cat Prionailurus bengalensis densities using photographic captures and recaptures. Wildlife biology, 19(4): 462-472.	NA
P. bengalensis	Pb165	NA	27.4083	88.2056	India	2008/2016	Bashir et al. 2013	Camera-trap photo	Bashir T., Bhattacharya T., Poudyal K., Sathyakumar S., & Qureshi Q. (2013) Estimating leopard cat Prionailurus bengalensis densities using photographic captures and recaptures. Wildlife biology, 19(4): 462-472.	NA
P. bengalensis	Pb166	NA	27.4167	88.2111	India	2008/2017	Bashir et al. 2013	Camera-trap photo	Bashir T., Bhattacharya T., Poudyal K., Sathyakumar S., & Qureshi Q. (2013) Estimating leopard cat Prionailurus bengalensis densities using photographic captures and recaptures. Wildlife biology, 19(4): 462-472.	NA
P. bengalensis	Pb167	NA	27.4194	88.1861	India	2008/2018	Bashir et al. 2013	Camera-trap photo	Bashir T., Bhattacharya T., Poudyal K., Sathyakumar S., & Qureshi Q. (2013) Estimating leopard cat Prionailurus bengalensis densities using photographic captures and recaptures. Wildlife biology, 19(4): 462-472.	NA
P. bengalensis	Pb168	NA	27.4181	88.2	India	2008/2019	Bashir et al. 2013	Camera-trap photo	Bashir T., Bhattacharya T., Poudyal K., Sathyakumar S., & Qureshi Q. (2013) Estimating leopard cat Prionailurus bengalensis densities using photographic captures and recaptures. Wildlife biology, 19(4): 462-472.	NA
P. bengalensis	Pb169	NA	27.4181	88.1833	India	2008/2020	Bashir et al. 2013	Camera-trap photo	Bashir T., Bhattacharya T., Poudyal K., Sathyakumar S., & Qureshi Q. (2013) Estimating leopard cat Prionailurus bengalensis densities using photographic captures and recaptures. Wildlife biology, 19(4): 462-472.	NA
P. bengalensis	Pb170	NA	23.2824	91.3976	India	2014	Zeeshan Mirza	Direct observation	personal communication	NA
P. bengalensis	Pb171	NA	16.4085	73.8604	India	2014	Girish Punjabi	Direct observation	Punjabi GA., Paranjape A., Shetgaonkar AA. (2014) Recent photographic records of the leopard cat from northern Western Ghats, India. Cat News 61: 19-20.	NA
P. bengalensis	Pb172	NA	17.9636	73.6415	India	2014	Girish Punjabi	Direct observation	Punjabi GA., Paranjape A., Shetgaonkar AA. (2014) Recent photographic records of the leopard cat from northern Western Ghats, India. Cat News 61: 19-20.	NA
P. bengalensis	Pb173	NA	21.9203	86.1594	India	2011	SK Sajan	Kitten collected and given to Forest Department	personal communication	NA
P. bengalensis	Pb174	NA	15.4211	78.7737	India	after 1990	Chelmala Srinivasulu	Roadkill	Srinivasulu C. & Nagulu V. (2002) Mammalian and avian diversity of the Nallamala Hills, Andhra Pradesh. Zoos' Print Journal 17(1): 675-684.	NA
P. bengalensis	Pb175	NA	28.4303	84.1189	Nepal	2011	Appel et al. 2013	Camera-trap photo	Appel A., Werhahn G., Acharya R., Ghimirey Y. & Adhikary, B (2013) Small carnivores in the Annapurna Conservation Area, Nepal. Vertebrate Zoology 63(1):111-121.	NA
P. bengalensis	Pb176	NA	17.9667	83.2833	India	2003/2004	Shekhar KS 2005	Data was collected by several methods, e.g. through systematic photo trap surveys to establish the presence of wildcats (Henschel, 2003), scent station surveys, night surveys using powerful beams of light, surveys at weekly local shanties (bazaars) to identify the species of wild meat being traded, accompanying local hunters during their hunting runs, an inventory of road kills, detailed question…	Shekhar KS. (2005) Notes on small wildcat status and threats to their conservation: a survey in the Eastern Ghats of India. Tigerpaper 32(1):1-5	Approximate coordinates but error likely to be < 10km based on the number of digits
P. bengalensis	Pb177	NA	18.0833	82.6667	India	2003/2004	Shekhar KS 2005	Data was collected by several methods, e.g. through systematic photo trap surveys to establish the presence of wildcats (Henschel, 2003), scent station surveys, night surveys using powerful beams of light, surveys at weekly local shanties (bazaars) to identify the species of wild meat being traded, accompanying local hunters during their hunting runs, an inventory of road kills, detailed question…	Shekhar KS. (2005) Notes on small wildcat status and threats to their conservation: a survey in the Eastern Ghats of India. Tigerpaper 32(1):1-5	Approximate coordinates but error likely to be < 10km based on the number of digits
P. bengalensis	Pb178	NA	27.8057	87.2669	Nepal	2009	Ghimirey Y, Ghimire B 2010	Camera-trap photo	Ghimirey Y. & Ghimire B. (2010) Leopard cat at high altitude in Makalu-Barun National Park, Nepal. Cat News 52:16-7	NA
P. bengalensis	Pb179	NA	12	77.2	India	2009/2011	Kumara et al. 2014	Transect walk; Night surveys; Camera-trapping (approximate coordinates)	Kumara HN, Thorat O, Santhosh K, Sasi R, Ashwin HP (2014) Small carnivores of Biligiri Rangaswamy Temple Tiger Reserve, Karnataka, India. Journal of Threatened Taxa, 6(12), 6534-6543.	NA
P. bengalensis	Pb180	NA	25.218	90.8644	India	2015	André Silva	Camera-trap photo	Unpublished data	NA
P. bengalensis	Pb181	NA	25.2706	90.8078	India	2015	André Silva	Camera-trap photo	Unpublished data	NA
P. bengalensis	Pb182	NA	25.2401	90.8634	India	2014	André Silva	Camera-trap photo	Unpublished data	NA
P. bengalensis	Pb183	NA	25.2706	90.8008	India	2014	André Silva	Camera-trap photo	Unpublished data	NA
P. bengalensis	Pb184	NA	25.3301	90.7309	India	2015	André Silva	Camera-trap photo	Unpublished data	NA
P. bengalensis	Pb185	NA	25.2542	90.8871	India	2015	André Silva	Camera-trap photo	Unpublished data	NA
P. bengalensis	Pb186	NA	25.2824	90.8279	India	2014	André Silva	Camera-trap photo	Unpublished data	NA
P. bengalensis	Pb187	NA	25.9234	91.8265	India	2015	André Silva	Camera-trap photo	Unpublished data	NA
P. bengalensis	Pb188	NA	25.9071	91.8212	India	2015	André Silva	Camera-trap photo	Unpublished data	NA
P. bengalensis	Pb189	NA	25.9009	91.7844	India	2015	André Silva	Camera-trap photo	Unpublished data	NA
P. bengalensis	Pb190	NA	25.8635	91.7683	India	2015	André Silva	Camera-trap photo	Unpublished data	NA
P. bengalensis	Pb191	NA	25.8339	91.7741	India	2015	André Silva	Camera-trap photo	Unpublished data	NA
P. bengalensis	Pb192	NA	25.8901	91.8222	India	2015	André Silva	Camera-trap photo	Unpublished data	NA
P. bengalensis	Pb193	NA	25.8755	91.7821	India	2015	André Silva	Camera-trap photo	Unpublished data	NA
P. bengalensis	Pb194	NA	25.8581	91.7892	India	2015	André Silva	Camera-trap photo	Unpublished data	NA
P. bengalensis	Pb195	NA	25.5437	93.4657	India	2015	André Silva	Camera-trap photo	Unpublished data	NA
P. bengalensis	Pb196	NA	25.5325	93.4428	India	2015	André Silva	Camera-trap photo	Unpublished data	NA
P. bengalensis	Pb197	NA	25.5317	93.474	India	2015	André Silva	Camera-trap photo	Unpublished data	NA
P. bengalensis	Pb198	NA	25.5596	93.4118	India	2015	André Silva	Camera-trap photo	Unpublished data	NA
P. bengalensis	Pb199	NA	25.5695	93.4315	India	2015	André Silva	Camera-trap photo	Unpublished data	NA
P. bengalensis	Pb200	NA	25.5536	93.4591	India	2015	André Silva	Camera-trap photo	Unpublished data	NA
P. bengalensis	Pb201	NA	25.5282	93.4596	India	2015	André Silva	Camera-trap photo	Unpublished data	NA
P. bengalensis	Pb202	NA	27.0526	92.7111	India	2015	André Silva	Camera-trap photo	Unpublished data	NA
P. bengalensis	Pb203	NA	27.0672	92.7135	India	2015	André Silva	Camera-trap photo	Unpublished data	NA
P. bengalensis	Pb204	NA	27.0614	92.6947	India	2016	André Silva	Camera-trap photo	Unpublished data	NA
P. bengalensis	Pb205	NA	27.05	92.6888	India	2015	André Silva	Camera-trap photo	Unpublished data	NA
P. bengalensis	Pb206	NA	27.108	92.7262	India	2015	André Silva	Camera-trap photo	Unpublished data	NA
P. bengalensis	Pb207	NA	27.1188	92.7652	India	2016	André Silva	Camera-trap photo	Unpublished data	NA
P. bengalensis	Pb208	NA	27.1098	92.7686	India	2016	André Silva	Camera-trap photo	Unpublished data	NA
P. bengalensis	Pb209	NA	27.1001	92.7834	India	2015	André Silva	Camera-trap photo	Unpublished data	NA
P. bengalensis	Pb210	NA	27.0027	92.8855	India	2015	André Silva	Camera-trap photo	Unpublished data	NA
P. bengalensis	Pb211	NA	27.1032	92.6107	India	2015	André Silva	Camera-trap photo	Unpublished data	NA
P. bengalensis	Pb212	NA	27.0576	92.7818	India	2015	André Silva	Camera-trap photo	Unpublished data	NA
P. bengalensis	Pb213	NA	27.1009	92.6047	India	2015	André Silva	Camera-trap photo	Unpublished data	NA
P. bengalensis	Pb214	NA	27.075	92.7824	India	2015	André Silva	Camera-trap photo	Unpublished data	NA
P. bengalensis	Pb215	NA	27.0685	92.7914	India	2015	André Silva	Camera-trap photo	Unpublished data	NA
P. bengalensis	Pb216	NA	27.0528	92.7934	India	2016	André Silva	Camera-trap photo	Unpublished data	NA
P. bengalensis	Pb217	NA	27.0987	92.8278	India	2016	André Silva	Camera-trap photo	Unpublished data	NA
P. bengalensis	Pb218	NA	27.0953	92.8152	India	2016	André Silva	Camera-trap photo	Unpublished data	NA
P. bengalensis	Pb219	NA	27.0051	92.8691	India	2016	André Silva	Camera-trap photo	Unpublished data	NA
P. bengalensis	Pb220	NA	27.0175	92.8139	India	2015	André Silva	Camera-trap photo	Unpublished data	NA
P. bengalensis	Pb221	NA	27.0101	92.8296	India	2016	André Silva	Camera-trap photo	Unpublished data	NA
P. bengalensis	Pb222	NA	27.5258	93.9665	India	2016	André Silva	Camera-trap photo	Unpublished data	NA
P. bengalensis	Pb223	NA	27.5246	93.9434	India	2016	André Silva	Camera-trap photo	Unpublished data	NA
P. bengalensis	Pb224	NA	27.5328	93.9504	India	2016	André Silva	Camera-trap photo	Unpublished data	NA
P. bengalensis	Pb225	NA	27.156	93.9087	India	2016	André Silva	Camera-trap photo	Unpublished data	NA
P. bengalensis	Pb226	NA	27.5436	93.9674	India	2016	André Silva	Camera-trap photo	Unpublished data	NA
P. bengalensis	Pb227	NA	27.5699	93.927	India	2016	André Silva	Camera-trap photo	Unpublished data	NA
P. bengalensis	Pb228	NA	27.6606	95.4364	India	2016	André Silva	Camera-trap photo	Unpublished data	NA
P. bengalensis	Pb229	NA	27.6833	95.378	India	2016	André Silva	Camera-trap photo	Unpublished data	NA
P. bengalensis	Pb230	NA	27.6209	95.3229	India	2016	André Silva	Camera-trap photo	Unpublished data	NA
P. bengalensis	Pb231	NA	27.6423	95.3775	India	2016	André Silva	Camera-trap photo	Unpublished data	NA
P. viverrinus	Pv001	NA	28.4291	80.7527	India	after 1990	Shomita Mukherjee	Genetic evidence	Unpublished data	NA
P. viverrinus	Pv002	NA	28.325	81.1824	India	after 1990	Shomita Mukherjee	Genetic evidence	Unpublished data	NA
P. viverrinus	Pv003	NA	17.3164	82.2876	India	after 1990	Shomita Mukherjee	Genetic evidence	Unpublished data	NA
P. viverrinus	Pv004	NA	22.6126	88.4145	India	after 1990	Shomita Mukherjee	Genetic evidence	Unpublished data	NA
P. viverrinus	Pv005	NA	22.6126	88.4145	India	after 1990	Shomita Mukherjee	Genetic evidence	Unpublished data	NA
P. viverrinus	Pv006	NA	22.1151	87.0231	India	after 1990	Shomita Mukherjee	Genetic evidence	Unpublished data	NA
P. viverrinus	Pv007	NA	21.6628	88.3229	India	after 1990	Shomita Mukherjee	Genetic evidence	Unpublished data	NA
P. viverrinus	Pv008	NA	21.5805	88.2902	India	after 1990	Shomita Mukherjee	Genetic evidence	Unpublished data	NA
P. viverrinus	Pv009	NA	21.5823	88.2916	India	after 1990	Shomita Mukherjee	Genetic evidence	Unpublished data	NA
P. viverrinus	Pv010	NA	22.4312	88.1756	India	after 1990	Shomita Mukherjee	Genetic evidence	Unpublished data	NA
P. viverrinus	Pv011	NA	28.3694	80.4135	India	after 1990	Shomita Mukherjee	Genetic evidence	Unpublished data	NA
P. viverrinus	Pv012	NA	22.5416	88.363	India	after 1990	Shomita Mukherjee	Genetic evidence	Unpublished data	NA
P. viverrinus	Pv013	NA	27.1551	77.5391	India	after 1990	Shomita Mukherjee	Genetic evidence	Unpublished data	NA
P. viverrinus	Pv014	NA	19.8993	85.4391	India	after 1990	Shomita Mukherjee	Genetic evidence	Unpublished data	NA
P. viverrinus	Pv015	NA	19.9203	85.4446	India	after 1990	Shomita Mukherjee	Genetic evidence	Unpublished data	NA
P. viverrinus	Pv016	NA	27.1654	77.5252	India	after 1990	Shomita Mukherjee	Genetic evidence	Unpublished data	NA
P. viverrinus	Pv017	NA	27.1707	77.5178	India	after 1990	Shomita Mukherjee	Genetic evidence	Unpublished data	NA
P. viverrinus	Pv018	NA	22.6147	88.2182	India	NA	Shomita Mukherjee	NA	NA	NA
P. viverrinus	Pv019	NA	22.9533	87.9544	India	NA	Shomita Mukherjee	NA	NA	NA
P. viverrinus	Pv020	NA	23.4333	86.6666	India	NA	Shomita Mukherjee	NA	NA	NA
P. viverrinus	Pv021	NA	22.554	87.7837	India	NA	Shomita Mukherjee	NA	NA	NA
P. viverrinus	Pv022	NA	22.5484	86.2237	India	NA	Shomita Mukherjee	NA	NA	NA
P. viverrinus	Pv023	NA	22.3461	88.086	India	NA	Shomita Mukherjee	NA	NA	NA
P. viverrinus	Pv024	NA	22.4735	88.4149	India	NA	Shomita Mukherjee	NA	NA	NA
P. viverrinus	Pv025	NA	22.3131	88.0211	India	NA	Shomita Mukherjee	NA	NA	NA
P. viverrinus	Pv026	NA	22.5982	88.1668	India	NA	Shomita Mukherjee	NA	NA	NA
P. viverrinus	Pv027	NA	23.1796	87.6948	India	NA	Shomita Mukherjee	NA	NA	NA
P. viverrinus	Pv028	NA	22.6782	88.2878	India	NA	Shomita Mukherjee	NA	NA	NA
P. viverrinus	Pv029	NA	22.4157	87.9604	India	NA	Shomita Mukherjee	NA	NA	NA
P. viverrinus	Pv030	NA	26.645	93.3536	India	NA	Shomita Mukherjee	NA	NA	NA
P. viverrinus	Pv031	212	22.7328	87.9324	India	2013	Tiasa Adhya	Genetics (16 s rRNA gene)	Adhya, T. (2014) Habitat use and diet of two sympatric felids–the Fishing Cat (Prionailurus viverrinus) and the Jungle Cat (Felis chaus) in a human-dominated landscape in suburban Kolkata. MSc Thesis, Tata Institute of Fundamental Research, Mumbai, India	NA
P. viverrinus	Pv032	44	22.7288	88.2788	India	2013	Tiasa Adhya	Genetics (16 s rRNA gene)	Adhya, T. (2014) Habitat use and diet of two sympatric felids–the Fishing Cat (Prionailurus viverrinus) and the Jungle Cat (Felis chaus) in a human-dominated landscape in suburban Kolkata. MSc Thesis, Tata Institute of Fundamental Research, Mumbai, India	NA
P. viverrinus	Pv033	45	22.7214	88.2801	India	2013	Tiasa Adhya	Genetics (16 s rRNA gene)	Adhya, T. (2014) Habitat use and diet of two sympatric felids–the Fishing Cat (Prionailurus viverrinus) and the Jungle Cat (Felis chaus) in a human-dominated landscape in suburban Kolkata. MSc Thesis, Tata Institute of Fundamental Research, Mumbai, India	NA
P. viverrinus	Pv034	46	22.7036	88.2768	India	2013	Tiasa Adhya	Genetics (16 s rRNA gene)	Adhya, T. (2014) Habitat use and diet of two sympatric felids–the Fishing Cat (Prionailurus viverrinus) and the Jungle Cat (Felis chaus) in a human-dominated landscape in suburban Kolkata. MSc Thesis, Tata Institute of Fundamental Research, Mumbai, India	NA
P. viverrinus	Pv035	36	22.6604	88.3016	India	2013	Tiasa Adhya	Genetics (16 s rRNA gene)	Adhya, T. (2014) Habitat use and diet of two sympatric felids–the Fishing Cat (Prionailurus viverrinus) and the Jungle Cat (Felis chaus) in a human-dominated landscape in suburban Kolkata. MSc Thesis, Tata Institute of Fundamental Research, Mumbai, India	NA
P. viverrinus	Pv036	40	22.6621	88.302	India	2013	Tiasa Adhya	Genetics (16 s rRNA gene)	Adhya, T. (2014) Habitat use and diet of two sympatric felids–the Fishing Cat (Prionailurus viverrinus) and the Jungle Cat (Felis chaus) in a human-dominated landscape in suburban Kolkata. MSc Thesis, Tata Institute of Fundamental Research, Mumbai, India	NA
P. viverrinus	Pv037	75	22.6517	88.2996	India	2013	Tiasa Adhya	Genetics (16 s rRNA gene)	Adhya, T. (2014) Habitat use and diet of two sympatric felids–the Fishing Cat (Prionailurus viverrinus) and the Jungle Cat (Felis chaus) in a human-dominated landscape in suburban Kolkata. MSc Thesis, Tata Institute of Fundamental Research, Mumbai, India	NA
P. viverrinus	Pv038	83	22.6594	88.3024	India	2013	Tiasa Adhya	Genetics (16 s rRNA gene)	Adhya, T. (2014) Habitat use and diet of two sympatric felids–the Fishing Cat (Prionailurus viverrinus) and the Jungle Cat (Felis chaus) in a human-dominated landscape in suburban Kolkata. MSc Thesis, Tata Institute of Fundamental Research, Mumbai, India	NA
P. viverrinus	Pv039	85	22.6632	88.3014	India	2013	Tiasa Adhya	Genetics (16 s rRNA gene)	Adhya, T. (2014) Habitat use and diet of two sympatric felids–the Fishing Cat (Prionailurus viverrinus) and the Jungle Cat (Felis chaus) in a human-dominated landscape in suburban Kolkata. MSc Thesis, Tata Institute of Fundamental Research, Mumbai, India	NA
P. viverrinus	Pv040	35	22.6585	88.3041	India	2013	Tiasa Adhya	Genetics (16 s rRNA gene)	Adhya, T. (2014) Habitat use and diet of two sympatric felids–the Fishing Cat (Prionailurus viverrinus) and the Jungle Cat (Felis chaus) in a human-dominated landscape in suburban Kolkata. MSc Thesis, Tata Institute of Fundamental Research, Mumbai, India	NA
P. viverrinus	Pv041	47	22.6546	88.3067	India	2013	Tiasa Adhya	Genetics (16 s rRNA gene)	Adhya, T. (2014) Habitat use and diet of two sympatric felids–the Fishing Cat (Prionailurus viverrinus) and the Jungle Cat (Felis chaus) in a human-dominated landscape in suburban Kolkata. MSc Thesis, Tata Institute of Fundamental Research, Mumbai, India	NA
P. viverrinus	Pv042	66	22.6521	88.3056	India	2013	Tiasa Adhya	Genetics (16 s rRNA gene)	Adhya, T. (2014) Habitat use and diet of two sympatric felids–the Fishing Cat (Prionailurus viverrinus) and the Jungle Cat (Felis chaus) in a human-dominated landscape in suburban Kolkata. MSc Thesis, Tata Institute of Fundamental Research, Mumbai, India	NA
P. viverrinus	Pv043	67	22.6523	88.3058	India	2013	Tiasa Adhya	Genetics (16 s rRNA gene)	Adhya, T. (2014) Habitat use and diet of two sympatric felids–the Fishing Cat (Prionailurus viverrinus) and the Jungle Cat (Felis chaus) in a human-dominated landscape in suburban Kolkata. MSc Thesis, Tata Institute of Fundamental Research, Mumbai, India	NA
P. viverrinus	Pv044	68	22.6531	88.306	India	2013	Tiasa Adhya	Genetics (16 s rRNA gene)	Adhya, T. (2014) Habitat use and diet of two sympatric felids–the Fishing Cat (Prionailurus viverrinus) and the Jungle Cat (Felis chaus) in a human-dominated landscape in suburban Kolkata. MSc Thesis, Tata Institute of Fundamental Research, Mumbai, India	NA
P. viverrinus	Pv045	69	22.6541	88.3064	India	2013	Tiasa Adhya	Genetics (16 s rRNA gene)	Adhya, T. (2014) Habitat use and diet of two sympatric felids–the Fishing Cat (Prionailurus viverrinus) and the Jungle Cat (Felis chaus) in a human-dominated landscape in suburban Kolkata. MSc Thesis, Tata Institute of Fundamental Research, Mumbai, India	NA
P. viverrinus	Pv046	86	22.6537	88.3129	India	2013	Tiasa Adhya	Genetics (16 s rRNA gene)	Adhya, T. (2014) Habitat use and diet of two sympatric felids–the Fishing Cat (Prionailurus viverrinus) and the Jungle Cat (Felis chaus) in a human-dominated landscape in suburban Kolkata. MSc Thesis, Tata Institute of Fundamental Research, Mumbai, India	NA
P. viverrinus	Pv047	87	22.656	88.3066	India	2013	Tiasa Adhya	Genetics (16 s rRNA gene)	Adhya, T. (2014) Habitat use and diet of two sympatric felids–the Fishing Cat (Prionailurus viverrinus) and the Jungle Cat (Felis chaus) in a human-dominated landscape in suburban Kolkata. MSc Thesis, Tata Institute of Fundamental Research, Mumbai, India	NA
P. viverrinus	Pv048	43	22.6457	88.3016	India	2013	Tiasa Adhya	Genetics (16 s rRNA gene)	Adhya, T. (2014) Habitat use and diet of two sympatric felids–the Fishing Cat (Prionailurus viverrinus) and the Jungle Cat (Felis chaus) in a human-dominated landscape in suburban Kolkata. MSc Thesis, Tata Institute of Fundamental Research, Mumbai, India	NA
P. viverrinus	Pv049	101	22.5691	87.9294	India	2013	Tiasa Adhya	Genetics (16 s rRNA gene)	Adhya, T. (2014) Habitat use and diet of two sympatric felids–the Fishing Cat (Prionailurus viverrinus) and the Jungle Cat (Felis chaus) in a human-dominated landscape in suburban Kolkata. MSc Thesis, Tata Institute of Fundamental Research, Mumbai, India	NA
P. viverrinus	Pv050	103	22.57	87.9266	India	2013	Tiasa Adhya	Genetics (16 s rRNA gene)	Adhya, T. (2014) Habitat use and diet of two sympatric felids–the Fishing Cat (Prionailurus viverrinus) and the Jungle Cat (Felis chaus) in a human-dominated landscape in suburban Kolkata. MSc Thesis, Tata Institute of Fundamental Research, Mumbai, India	NA
P. viverrinus	Pv051	173	22.582	88.0938	India	2013	Tiasa Adhya	Genetics (16 s rRNA gene)	Adhya, T. (2014) Habitat use and diet of two sympatric felids–the Fishing Cat (Prionailurus viverrinus) and the Jungle Cat (Felis chaus) in a human-dominated landscape in suburban Kolkata. MSc Thesis, Tata Institute of Fundamental Research, Mumbai, India	NA
P. viverrinus	Pv052	187	22.5812	88.0917	India	2013	Tiasa Adhya	Genetics (16 s rRNA gene)	Adhya, T. (2014) Habitat use and diet of two sympatric felids–the Fishing Cat (Prionailurus viverrinus) and the Jungle Cat (Felis chaus) in a human-dominated landscape in suburban Kolkata. MSc Thesis, Tata Institute of Fundamental Research, Mumbai, India	NA
P. viverrinus	Pv053	205	22.5814	88.0936	India	2013	Tiasa Adhya	Genetics (16 s rRNA gene)	Adhya, T. (2014) Habitat use and diet of two sympatric felids–the Fishing Cat (Prionailurus viverrinus) and the Jungle Cat (Felis chaus) in a human-dominated landscape in suburban Kolkata. MSc Thesis, Tata Institute of Fundamental Research, Mumbai, India	NA
P. viverrinus	Pv054	144	22.5465	87.9247	India	2013	Tiasa Adhya	Genetics (16 s rRNA gene)	Adhya, T. (2014) Habitat use and diet of two sympatric felids–the Fishing Cat (Prionailurus viverrinus) and the Jungle Cat (Felis chaus) in a human-dominated landscape in suburban Kolkata. MSc Thesis, Tata Institute of Fundamental Research, Mumbai, India	NA
P. viverrinus	Pv055	151	22.5471	87.9251	India	2013	Tiasa Adhya	Genetics (16 s rRNA gene)	Adhya, T. (2014) Habitat use and diet of two sympatric felids–the Fishing Cat (Prionailurus viverrinus) and the Jungle Cat (Felis chaus) in a human-dominated landscape in suburban Kolkata. MSc Thesis, Tata Institute of Fundamental Research, Mumbai, India	NA
P. viverrinus	Pv056	147	22.5518	87.9362	India	2013	Tiasa Adhya	Genetics (16 s rRNA gene)	Adhya, T. (2014) Habitat use and diet of two sympatric felids–the Fishing Cat (Prionailurus viverrinus) and the Jungle Cat (Felis chaus) in a human-dominated landscape in suburban Kolkata. MSc Thesis, Tata Institute of Fundamental Research, Mumbai, India	NA
P. viverrinus	Pv057	154	22.5525	87.9354	India	2013	Tiasa Adhya	Genetics (16 s rRNA gene)	Adhya, T. (2014) Habitat use and diet of two sympatric felids–the Fishing Cat (Prionailurus viverrinus) and the Jungle Cat (Felis chaus) in a human-dominated landscape in suburban Kolkata. MSc Thesis, Tata Institute of Fundamental Research, Mumbai, India	NA
P. viverrinus	Pv058	161	22.5522	87.9366	India	2013	Tiasa Adhya	Genetics (16 s rRNA gene)	Adhya, T. (2014) Habitat use and diet of two sympatric felids–the Fishing Cat (Prionailurus viverrinus) and the Jungle Cat (Felis chaus) in a human-dominated landscape in suburban Kolkata. MSc Thesis, Tata Institute of Fundamental Research, Mumbai, India	NA
P. viverrinus	Pv059	191	22.5526	87.9354	India	2013	Tiasa Adhya	Genetics (16 s rRNA gene)	Adhya, T. (2014) Habitat use and diet of two sympatric felids–the Fishing Cat (Prionailurus viverrinus) and the Jungle Cat (Felis chaus) in a human-dominated landscape in suburban Kolkata. MSc Thesis, Tata Institute of Fundamental Research, Mumbai, India	NA
P. viverrinus	Pv060	28	22.5431	87.9624	India	2013	Tiasa Adhya	Genetics (16 s rRNA gene)	Adhya, T. (2014) Habitat use and diet of two sympatric felids–the Fishing Cat (Prionailurus viverrinus) and the Jungle Cat (Felis chaus) in a human-dominated landscape in suburban Kolkata. MSc Thesis, Tata Institute of Fundamental Research, Mumbai, India	NA
P. viverrinus	Pv061	61	22.5435	87.9616	India	2013	Tiasa Adhya	Genetics (16 s rRNA gene)	Adhya, T. (2014) Habitat use and diet of two sympatric felids–the Fishing Cat (Prionailurus viverrinus) and the Jungle Cat (Felis chaus) in a human-dominated landscape in suburban Kolkata. MSc Thesis, Tata Institute of Fundamental Research, Mumbai, India	NA
P. viverrinus	Pv062	62	22.549	87.9743	India	2013	Tiasa Adhya	Genetics (16 s rRNA gene)	Adhya, T. (2014) Habitat use and diet of two sympatric felids–the Fishing Cat (Prionailurus viverrinus) and the Jungle Cat (Felis chaus) in a human-dominated landscape in suburban Kolkata. MSc Thesis, Tata Institute of Fundamental Research, Mumbai, India	NA
P. viverrinus	Pv063	60	22.5578	87.9806	India	2013	Tiasa Adhya	Genetics (16 s rRNA gene)	Adhya, T. (2014) Habitat use and diet of two sympatric felids–the Fishing Cat (Prionailurus viverrinus) and the Jungle Cat (Felis chaus) in a human-dominated landscape in suburban Kolkata. MSc Thesis, Tata Institute of Fundamental Research, Mumbai, India	NA
P. viverrinus	Pv064	26	22.5403	88.0176	India	2013	Tiasa Adhya	Genetics (16 s rRNA gene)	Adhya, T. (2014) Habitat use and diet of two sympatric felids–the Fishing Cat (Prionailurus viverrinus) and the Jungle Cat (Felis chaus) in a human-dominated landscape in suburban Kolkata. MSc Thesis, Tata Institute of Fundamental Research, Mumbai, India	NA
P. viverrinus	Pv065	72	22.5416	88.0084	India	2013	Tiasa Adhya	Genetics (16 s rRNA gene)	Adhya, T. (2014) Habitat use and diet of two sympatric felids–the Fishing Cat (Prionailurus viverrinus) and the Jungle Cat (Felis chaus) in a human-dominated landscape in suburban Kolkata. MSc Thesis, Tata Institute of Fundamental Research, Mumbai, India	NA
P. viverrinus	Pv066	156	22.5432	88.0105	India	2013	Tiasa Adhya	Genetics (16 s rRNA gene)	Adhya, T. (2014) Habitat use and diet of two sympatric felids–the Fishing Cat (Prionailurus viverrinus) and the Jungle Cat (Felis chaus) in a human-dominated landscape in suburban Kolkata. MSc Thesis, Tata Institute of Fundamental Research, Mumbai, India	NA
P. viverrinus	Pv067	210	22.5552	88.1264	India	2013	Tiasa Adhya	Genetics (16 s rRNA gene)	Adhya, T. (2014) Habitat use and diet of two sympatric felids–the Fishing Cat (Prionailurus viverrinus) and the Jungle Cat (Felis chaus) in a human-dominated landscape in suburban Kolkata. MSc Thesis, Tata Institute of Fundamental Research, Mumbai, India	NA
P. viverrinus	Pv068	135	22.5618	88.2053	India	2013	Tiasa Adhya	Genetics (16 s rRNA gene)	Adhya, T. (2014) Habitat use and diet of two sympatric felids–the Fishing Cat (Prionailurus viverrinus) and the Jungle Cat (Felis chaus) in a human-dominated landscape in suburban Kolkata. MSc Thesis, Tata Institute of Fundamental Research, Mumbai, India	NA
P. viverrinus	Pv069	148	22.5512	88.1968	India	2013	Tiasa Adhya	Genetics (16 s rRNA gene)	Adhya, T. (2014) Habitat use and diet of two sympatric felids–the Fishing Cat (Prionailurus viverrinus) and the Jungle Cat (Felis chaus) in a human-dominated landscape in suburban Kolkata. MSc Thesis, Tata Institute of Fundamental Research, Mumbai, India	NA
P. viverrinus	Pv070	157	22.5508	88.1973	India	2013	Tiasa Adhya	Genetics (16 s rRNA gene)	Adhya, T. (2014) Habitat use and diet of two sympatric felids–the Fishing Cat (Prionailurus viverrinus) and the Jungle Cat (Felis chaus) in a human-dominated landscape in suburban Kolkata. MSc Thesis, Tata Institute of Fundamental Research, Mumbai, India	NA
P. viverrinus	Pv071	174	22.5618	88.2053	India	2013	Tiasa Adhya	Genetics (16 s rRNA gene)	Adhya, T. (2014) Habitat use and diet of two sympatric felids–the Fishing Cat (Prionailurus viverrinus) and the Jungle Cat (Felis chaus) in a human-dominated landscape in suburban Kolkata. MSc Thesis, Tata Institute of Fundamental Research, Mumbai, India	NA
P. viverrinus	Pv072	33	22.5385	87.9677	India	2013	Tiasa Adhya	Genetics (16 s rRNA gene)	Adhya, T. (2014) Habitat use and diet of two sympatric felids–the Fishing Cat (Prionailurus viverrinus) and the Jungle Cat (Felis chaus) in a human-dominated landscape in suburban Kolkata. MSc Thesis, Tata Institute of Fundamental Research, Mumbai, India	NA
P. viverrinus	Pv073	65	22.533	87.9729	India	2013	Tiasa Adhya	Genetics (16 s rRNA gene)	Adhya, T. (2014) Habitat use and diet of two sympatric felids–the Fishing Cat (Prionailurus viverrinus) and the Jungle Cat (Felis chaus) in a human-dominated landscape in suburban Kolkata. MSc Thesis, Tata Institute of Fundamental Research, Mumbai, India	NA
P. viverrinus	Pv074	183	22.5203	87.9737	India	2013	Tiasa Adhya	Genetics (16 s rRNA gene)	Adhya, T. (2014) Habitat use and diet of two sympatric felids–the Fishing Cat (Prionailurus viverrinus) and the Jungle Cat (Felis chaus) in a human-dominated landscape in suburban Kolkata. MSc Thesis, Tata Institute of Fundamental Research, Mumbai, India	NA
P. viverrinus	Pv075	185	22.5203	87.9737	India	2013	Tiasa Adhya	Genetics (16 s rRNA gene)	Adhya, T. (2014) Habitat use and diet of two sympatric felids–the Fishing Cat (Prionailurus viverrinus) and the Jungle Cat (Felis chaus) in a human-dominated landscape in suburban Kolkata. MSc Thesis, Tata Institute of Fundamental Research, Mumbai, India	NA
P. viverrinus	Pv076	188	22.513	87.9694	India	2013	Tiasa Adhya	Genetics (16 s rRNA gene)	Adhya, T. (2014) Habitat use and diet of two sympatric felids–the Fishing Cat (Prionailurus viverrinus) and the Jungle Cat (Felis chaus) in a human-dominated landscape in suburban Kolkata. MSc Thesis, Tata Institute of Fundamental Research, Mumbai, India	NA
P. viverrinus	Pv077	192	22.5203	87.9737	India	2013	Tiasa Adhya	Genetics (16 s rRNA gene)	Adhya, T. (2014) Habitat use and diet of two sympatric felids–the Fishing Cat (Prionailurus viverrinus) and the Jungle Cat (Felis chaus) in a human-dominated landscape in suburban Kolkata. MSc Thesis, Tata Institute of Fundamental Research, Mumbai, India	NA
P. viverrinus	Pv078	194	22.5203	87.9737	India	2013	Tiasa Adhya	Genetics (16 s rRNA gene)	Adhya, T. (2014) Habitat use and diet of two sympatric felids–the Fishing Cat (Prionailurus viverrinus) and the Jungle Cat (Felis chaus) in a human-dominated landscape in suburban Kolkata. MSc Thesis, Tata Institute of Fundamental Research, Mumbai, India	NA
P. viverrinus	Pv079	199	22.5198	87.9746	India	2013	Tiasa Adhya	Genetics (16 s rRNA gene)	Adhya, T. (2014) Habitat use and diet of two sympatric felids–the Fishing Cat (Prionailurus viverrinus) and the Jungle Cat (Felis chaus) in a human-dominated landscape in suburban Kolkata. MSc Thesis, Tata Institute of Fundamental Research, Mumbai, India	NA
P. viverrinus	Pv080	201	22.5203	87.9737	India	2013	Tiasa Adhya	Genetics (16 s rRNA gene)	Adhya, T. (2014) Habitat use and diet of two sympatric felids–the Fishing Cat (Prionailurus viverrinus) and the Jungle Cat (Felis chaus) in a human-dominated landscape in suburban Kolkata. MSc Thesis, Tata Institute of Fundamental Research, Mumbai, India	NA
P. viverrinus	Pv081	114	22.5274	87.9997	India	2013	Tiasa Adhya	Genetics (16 s rRNA gene)	Adhya, T. (2014) Habitat use and diet of two sympatric felids–the Fishing Cat (Prionailurus viverrinus) and the Jungle Cat (Felis chaus) in a human-dominated landscape in suburban Kolkata. MSc Thesis, Tata Institute of Fundamental Research, Mumbai, India	NA
P. viverrinus	Pv082	115	22.5338	87.9913	India	2013	Tiasa Adhya	Genetics (16 s rRNA gene)	Adhya, T. (2014) Habitat use and diet of two sympatric felids–the Fishing Cat (Prionailurus viverrinus) and the Jungle Cat (Felis chaus) in a human-dominated landscape in suburban Kolkata. MSc Thesis, Tata Institute of Fundamental Research, Mumbai, India	NA
P. viverrinus	Pv083	122	22.528	87.9993	India	2013	Tiasa Adhya	Genetics (16 s rRNA gene)	Adhya, T. (2014) Habitat use and diet of two sympatric felids–the Fishing Cat (Prionailurus viverrinus) and the Jungle Cat (Felis chaus) in a human-dominated landscape in suburban Kolkata. MSc Thesis, Tata Institute of Fundamental Research, Mumbai, India	NA
P. viverrinus	Pv084	133	22.5335	88.0019	India	2013	Tiasa Adhya	Genetics (16 s rRNA gene)	Adhya, T. (2014) Habitat use and diet of two sympatric felids–the Fishing Cat (Prionailurus viverrinus) and the Jungle Cat (Felis chaus) in a human-dominated landscape in suburban Kolkata. MSc Thesis, Tata Institute of Fundamental Research, Mumbai, India	NA
P. viverrinus	Pv085	145	22.5281	88.0003	India	2013	Tiasa Adhya	Genetics (16 s rRNA gene)	Adhya, T. (2014) Habitat use and diet of two sympatric felids–the Fishing Cat (Prionailurus viverrinus) and the Jungle Cat (Felis chaus) in a human-dominated landscape in suburban Kolkata. MSc Thesis, Tata Institute of Fundamental Research, Mumbai, India	NA
P. viverrinus	Pv086	153	22.535	87.9908	India	2013	Tiasa Adhya	Genetics (16 s rRNA gene)	Adhya, T. (2014) Habitat use and diet of two sympatric felids–the Fishing Cat (Prionailurus viverrinus) and the Jungle Cat (Felis chaus) in a human-dominated landscape in suburban Kolkata. MSc Thesis, Tata Institute of Fundamental Research, Mumbai, India	NA
P. viverrinus	Pv087	158	22.5271	87.9992	India	2013	Tiasa Adhya	Genetics (16 s rRNA gene)	Adhya, T. (2014) Habitat use and diet of two sympatric felids–the Fishing Cat (Prionailurus viverrinus) and the Jungle Cat (Felis chaus) in a human-dominated landscape in suburban Kolkata. MSc Thesis, Tata Institute of Fundamental Research, Mumbai, India	NA
P. viverrinus	Pv088	163	22.5343	87.9911	India	2013	Tiasa Adhya	Genetics (16 s rRNA gene)	Adhya, T. (2014) Habitat use and diet of two sympatric felids–the Fishing Cat (Prionailurus viverrinus) and the Jungle Cat (Felis chaus) in a human-dominated landscape in suburban Kolkata. MSc Thesis, Tata Institute of Fundamental Research, Mumbai, India	NA
P. viverrinus	Pv089	166	22.5343	87.9911	India	2013	Tiasa Adhya	Genetics (16 s rRNA gene)	Adhya, T. (2014) Habitat use and diet of two sympatric felids–the Fishing Cat (Prionailurus viverrinus) and the Jungle Cat (Felis chaus) in a human-dominated landscape in suburban Kolkata. MSc Thesis, Tata Institute of Fundamental Research, Mumbai, India	NA
P. viverrinus	Pv090	168	22.5274	87.9997	India	2013	Tiasa Adhya	Genetics (16 s rRNA gene)	Adhya, T. (2014) Habitat use and diet of two sympatric felids–the Fishing Cat (Prionailurus viverrinus) and the Jungle Cat (Felis chaus) in a human-dominated landscape in suburban Kolkata. MSc Thesis, Tata Institute of Fundamental Research, Mumbai, India	NA
P. viverrinus	Pv091	176	22.528	87.9993	India	2013	Tiasa Adhya	Genetics (16 s rRNA gene)	Adhya, T. (2014) Habitat use and diet of two sympatric felids–the Fishing Cat (Prionailurus viverrinus) and the Jungle Cat (Felis chaus) in a human-dominated landscape in suburban Kolkata. MSc Thesis, Tata Institute of Fundamental Research, Mumbai, India	NA
P. viverrinus	Pv092	179	22.5282	87.9995	India	2013	Tiasa Adhya	Genetics (16 s rRNA gene)	Adhya, T. (2014) Habitat use and diet of two sympatric felids–the Fishing Cat (Prionailurus viverrinus) and the Jungle Cat (Felis chaus) in a human-dominated landscape in suburban Kolkata. MSc Thesis, Tata Institute of Fundamental Research, Mumbai, India	NA
P. viverrinus	Pv093	181	22.5232	87.9794	India	2013	Tiasa Adhya	Genetics (16 s rRNA gene)	Adhya, T. (2014) Habitat use and diet of two sympatric felids–the Fishing Cat (Prionailurus viverrinus) and the Jungle Cat (Felis chaus) in a human-dominated landscape in suburban Kolkata. MSc Thesis, Tata Institute of Fundamental Research, Mumbai, India	NA
P. viverrinus	Pv094	182	22.5242	87.9811	India	2013	Tiasa Adhya	Genetics (16 s rRNA gene)	Adhya, T. (2014) Habitat use and diet of two sympatric felids–the Fishing Cat (Prionailurus viverrinus) and the Jungle Cat (Felis chaus) in a human-dominated landscape in suburban Kolkata. MSc Thesis, Tata Institute of Fundamental Research, Mumbai, India	NA
P. viverrinus	Pv095	184	22.5232	87.9793	India	2013	Tiasa Adhya	Genetics (16 s rRNA gene)	Adhya, T. (2014) Habitat use and diet of two sympatric felids–the Fishing Cat (Prionailurus viverrinus) and the Jungle Cat (Felis chaus) in a human-dominated landscape in suburban Kolkata. MSc Thesis, Tata Institute of Fundamental Research, Mumbai, India	NA
P. viverrinus	Pv096	208	22.5232	87.9793	India	2013	Tiasa Adhya	Genetics (16 s rRNA gene)	Adhya, T. (2014) Habitat use and diet of two sympatric felids–the Fishing Cat (Prionailurus viverrinus) and the Jungle Cat (Felis chaus) in a human-dominated landscape in suburban Kolkata. MSc Thesis, Tata Institute of Fundamental Research, Mumbai, India	NA
P. viverrinus	Pv097	209	22.5231	87.9793	India	2013	Tiasa Adhya	Genetics (16 s rRNA gene)	Adhya, T. (2014) Habitat use and diet of two sympatric felids–the Fishing Cat (Prionailurus viverrinus) and the Jungle Cat (Felis chaus) in a human-dominated landscape in suburban Kolkata. MSc Thesis, Tata Institute of Fundamental Research, Mumbai, India	NA
P. viverrinus	Pv098	27	22.5382	88.0174	India	2013	Tiasa Adhya	Genetics (16 s rRNA gene)	Adhya, T. (2014) Habitat use and diet of two sympatric felids–the Fishing Cat (Prionailurus viverrinus) and the Jungle Cat (Felis chaus) in a human-dominated landscape in suburban Kolkata. MSc Thesis, Tata Institute of Fundamental Research, Mumbai, India	NA
P. viverrinus	Pv099	116	22.5337	88.0173	India	2013	Tiasa Adhya	Genetics (16 s rRNA gene)	Adhya, T. (2014) Habitat use and diet of two sympatric felids–the Fishing Cat (Prionailurus viverrinus) and the Jungle Cat (Felis chaus) in a human-dominated landscape in suburban Kolkata. MSc Thesis, Tata Institute of Fundamental Research, Mumbai, India	NA
P. viverrinus	Pv100	124	22.5338	88.0178	India	2013	Tiasa Adhya	Genetics (16 s rRNA gene)	Adhya, T. (2014) Habitat use and diet of two sympatric felids–the Fishing Cat (Prionailurus viverrinus) and the Jungle Cat (Felis chaus) in a human-dominated landscape in suburban Kolkata. MSc Thesis, Tata Institute of Fundamental Research, Mumbai, India	NA
P. viverrinus	Pv101	129	22.5371	88.01	India	2013	Tiasa Adhya	Genetics (16 s rRNA gene)	Adhya, T. (2014) Habitat use and diet of two sympatric felids–the Fishing Cat (Prionailurus viverrinus) and the Jungle Cat (Felis chaus) in a human-dominated landscape in suburban Kolkata. MSc Thesis, Tata Institute of Fundamental Research, Mumbai, India	NA
P. viverrinus	Pv102	132	22.5368	88.0087	India	2013	Tiasa Adhya	Genetics (16 s rRNA gene)	Adhya, T. (2014) Habitat use and diet of two sympatric felids–the Fishing Cat (Prionailurus viverrinus) and the Jungle Cat (Felis chaus) in a human-dominated landscape in suburban Kolkata. MSc Thesis, Tata Institute of Fundamental Research, Mumbai, India	NA
P. viverrinus	Pv103	150	22.5326	88.0177	India	2013	Tiasa Adhya	Genetics (16 s rRNA gene)	Adhya, T. (2014) Habitat use and diet of two sympatric felids–the Fishing Cat (Prionailurus viverrinus) and the Jungle Cat (Felis chaus) in a human-dominated landscape in suburban Kolkata. MSc Thesis, Tata Institute of Fundamental Research, Mumbai, India	NA
P. viverrinus	Pv104	152	22.5332	88.0104	India	2013	Tiasa Adhya	Genetics (16 s rRNA gene)	Adhya, T. (2014) Habitat use and diet of two sympatric felids–the Fishing Cat (Prionailurus viverrinus) and the Jungle Cat (Felis chaus) in a human-dominated landscape in suburban Kolkata. MSc Thesis, Tata Institute of Fundamental Research, Mumbai, India	NA
P. viverrinus	Pv105	177	22.5223	88.0099	India	2013	Tiasa Adhya	Genetics (16 s rRNA gene)	Adhya, T. (2014) Habitat use and diet of two sympatric felids–the Fishing Cat (Prionailurus viverrinus) and the Jungle Cat (Felis chaus) in a human-dominated landscape in suburban Kolkata. MSc Thesis, Tata Institute of Fundamental Research, Mumbai, India	NA
P. viverrinus	Pv106	96	22.5061	87.992	India	2013	Tiasa Adhya	Genetics (16 s rRNA gene)	Adhya, T. (2014) Habitat use and diet of two sympatric felids–the Fishing Cat (Prionailurus viverrinus) and the Jungle Cat (Felis chaus) in a human-dominated landscape in suburban Kolkata. MSc Thesis, Tata Institute of Fundamental Research, Mumbai, India	NA
P. viverrinus	Pv107	99	22.508	88.0023	India	2013	Tiasa Adhya	Genetics (16 s rRNA gene)	Adhya, T. (2014) Habitat use and diet of two sympatric felids–the Fishing Cat (Prionailurus viverrinus) and the Jungle Cat (Felis chaus) in a human-dominated landscape in suburban Kolkata. MSc Thesis, Tata Institute of Fundamental Research, Mumbai, India	NA
P. viverrinus	Pv108	102	22.5043	87.9925	India	2013	Tiasa Adhya	Genetics (16 s rRNA gene)	Adhya, T. (2014) Habitat use and diet of two sympatric felids–the Fishing Cat (Prionailurus viverrinus) and the Jungle Cat (Felis chaus) in a human-dominated landscape in suburban Kolkata. MSc Thesis, Tata Institute of Fundamental Research, Mumbai, India	NA
P. viverrinus	Pv109	123	22.5002	88.0007	India	2013	Tiasa Adhya	Genetics (16 s rRNA gene)	Adhya, T. (2014) Habitat use and diet of two sympatric felids–the Fishing Cat (Prionailurus viverrinus) and the Jungle Cat (Felis chaus) in a human-dominated landscape in suburban Kolkata. MSc Thesis, Tata Institute of Fundamental Research, Mumbai, India	NA
P. viverrinus	Pv110	127	22.5098	87.9993	India	2013	Tiasa Adhya	Genetics (16 s rRNA gene)	Adhya, T. (2014) Habitat use and diet of two sympatric felids–the Fishing Cat (Prionailurus viverrinus) and the Jungle Cat (Felis chaus) in a human-dominated landscape in suburban Kolkata. MSc Thesis, Tata Institute of Fundamental Research, Mumbai, India	NA
P. viverrinus	Pv111	138	22.5088	87.9978	India	2013	Tiasa Adhya	Genetics (16 s rRNA gene)	Adhya, T. (2014) Habitat use and diet of two sympatric felids–the Fishing Cat (Prionailurus viverrinus) and the Jungle Cat (Felis chaus) in a human-dominated landscape in suburban Kolkata. MSc Thesis, Tata Institute of Fundamental Research, Mumbai, India	NA
P. viverrinus	Pv112	143	22.5063	88.0029	India	2013	Tiasa Adhya	Genetics (16 s rRNA gene)	Adhya, T. (2014) Habitat use and diet of two sympatric felids–the Fishing Cat (Prionailurus viverrinus) and the Jungle Cat (Felis chaus) in a human-dominated landscape in suburban Kolkata. MSc Thesis, Tata Institute of Fundamental Research, Mumbai, India	NA
P. viverrinus	Pv113	164	22.5106	87.9984	India	2013	Tiasa Adhya	Genetics (16 s rRNA gene)	Adhya, T. (2014) Habitat use and diet of two sympatric felids–the Fishing Cat (Prionailurus viverrinus) and the Jungle Cat (Felis chaus) in a human-dominated landscape in suburban Kolkata. MSc Thesis, Tata Institute of Fundamental Research, Mumbai, India	NA
P. viverrinus	Pv114	170	22.5092	88.0013	India	2013	Tiasa Adhya	Genetics (16 s rRNA gene)	Adhya, T. (2014) Habitat use and diet of two sympatric felids–the Fishing Cat (Prionailurus viverrinus) and the Jungle Cat (Felis chaus) in a human-dominated landscape in suburban Kolkata. MSc Thesis, Tata Institute of Fundamental Research, Mumbai, India	NA
P. viverrinus	Pv115	125	22.499	88.0063	India	2013	Tiasa Adhya	Genetics (16 s rRNA gene)	Adhya, T. (2014) Habitat use and diet of two sympatric felids–the Fishing Cat (Prionailurus viverrinus) and the Jungle Cat (Felis chaus) in a human-dominated landscape in suburban Kolkata. MSc Thesis, Tata Institute of Fundamental Research, Mumbai, India	NA
P. viverrinus	Pv116	126	22.4444	87.8836	India	2013	Tiasa Adhya	Genetics (16 s rRNA gene)	Adhya, T. (2014) Habitat use and diet of two sympatric felids–the Fishing Cat (Prionailurus viverrinus) and the Jungle Cat (Felis chaus) in a human-dominated landscape in suburban Kolkata. MSc Thesis, Tata Institute of Fundamental Research, Mumbai, India	NA
P. viverrinus	Pv117	137	22.4444	87.8836	India	2013	Tiasa Adhya	Genetics (16 s rRNA gene)	Adhya, T. (2014) Habitat use and diet of two sympatric felids–the Fishing Cat (Prionailurus viverrinus) and the Jungle Cat (Felis chaus) in a human-dominated landscape in suburban Kolkata. MSc Thesis, Tata Institute of Fundamental Research, Mumbai, India	NA
P. viverrinus	Pv118	155	22.4444	87.8836	India	2013	Tiasa Adhya	Genetics (16 s rRNA gene)	Adhya, T. (2014) Habitat use and diet of two sympatric felids–the Fishing Cat (Prionailurus viverrinus) and the Jungle Cat (Felis chaus) in a human-dominated landscape in suburban Kolkata. MSc Thesis, Tata Institute of Fundamental Research, Mumbai, India	NA
P. viverrinus	Pv119	162	22.4444	87.8836	India	2013	Tiasa Adhya	Genetics (16 s rRNA gene)	Adhya, T. (2014) Habitat use and diet of two sympatric felids–the Fishing Cat (Prionailurus viverrinus) and the Jungle Cat (Felis chaus) in a human-dominated landscape in suburban Kolkata. MSc Thesis, Tata Institute of Fundamental Research, Mumbai, India	NA
P. viverrinus	Pv120	22	22.3315	88.0514	India	2013	Tiasa Adhya	Genetics (16 s rRNA gene)	Adhya, T. (2014) Habitat use and diet of two sympatric felids–the Fishing Cat (Prionailurus viverrinus) and the Jungle Cat (Felis chaus) in a human-dominated landscape in suburban Kolkata. MSc Thesis, Tata Institute of Fundamental Research, Mumbai, India	NA
P. viverrinus	Pv121	23	22.3323	88.0514	India	2013	Tiasa Adhya	Genetics (16 s rRNA gene)	Adhya, T. (2014) Habitat use and diet of two sympatric felids–the Fishing Cat (Prionailurus viverrinus) and the Jungle Cat (Felis chaus) in a human-dominated landscape in suburban Kolkata. MSc Thesis, Tata Institute of Fundamental Research, Mumbai, India	NA
P. viverrinus	Pv122	24	22.3319	88.0512	India	2013	Tiasa Adhya	Genetics (16 s rRNA gene)	Adhya, T. (2014) Habitat use and diet of two sympatric felids–the Fishing Cat (Prionailurus viverrinus) and the Jungle Cat (Felis chaus) in a human-dominated landscape in suburban Kolkata. MSc Thesis, Tata Institute of Fundamental Research, Mumbai, India	NA
P. viverrinus	Pv123	77	22.3363	88.0453	India	2013	Tiasa Adhya	Genetics (16 s rRNA gene)	Adhya, T. (2014) Habitat use and diet of two sympatric felids–the Fishing Cat (Prionailurus viverrinus) and the Jungle Cat (Felis chaus) in a human-dominated landscape in suburban Kolkata. MSc Thesis, Tata Institute of Fundamental Research, Mumbai, India	NA
P. viverrinus	Pv124	189	22.2848	88.0704	India	2013	Tiasa Adhya	Genetics (16 s rRNA gene)	Adhya, T. (2014) Habitat use and diet of two sympatric felids–the Fishing Cat (Prionailurus viverrinus) and the Jungle Cat (Felis chaus) in a human-dominated landscape in suburban Kolkata. MSc Thesis, Tata Institute of Fundamental Research, Mumbai, India	NA
P. viverrinus	Pv125	195	22.2828	88.0708	India	2013	Tiasa Adhya	Genetics (16 s rRNA gene)	Adhya, T. (2014) Habitat use and diet of two sympatric felids–the Fishing Cat (Prionailurus viverrinus) and the Jungle Cat (Felis chaus) in a human-dominated landscape in suburban Kolkata. MSc Thesis, Tata Institute of Fundamental Research, Mumbai, India	NA
P. viverrinus	Pv126	196	22.223	88.0329	India	2013	Tiasa Adhya	Genetics (16 s rRNA gene)	Adhya, T. (2014) Habitat use and diet of two sympatric felids–the Fishing Cat (Prionailurus viverrinus) and the Jungle Cat (Felis chaus) in a human-dominated landscape in suburban Kolkata. MSc Thesis, Tata Institute of Fundamental Research, Mumbai, India	NA
P. viverrinus	Pv127	105562	28.2167	81.7667	Nepal	1969	NA	Skin, skull	Global Biodiversity Information Facility (GBIF)	NA
P. viverrinus	Pv128	99533	6.76667	79.8833	Sri Lanka	1966	NA	Skin, skull	Global Biodiversity Information Facility (GBIF)	NA
P. viverrinus	Pv129	105561	27.5667	84.0833	Nepal	1968	NA	Skin, skull	Global Biodiversity Information Facility (GBIF)	NA
P. viverrinus	Pv130	NA	27.55	84.5	Nepal	2012	Mishra et al. 2012	Camera-trap; infered from report aprox error 5km	Mishra R., Basnet K., Amin R., Lamichhane BR. (2012) Habitat preference of fishing cat in Chitwan National Park, Nepal. Tribhuvan University, 8 pp.	Probably duplicate of Pv145/146
P. viverrinus	Pv131	NA	17.76	83.35	India	2013	Ashwin Naidu	Accidental capture in feral dog trap	personal communication	NA
P. viverrinus	Pv132	NA	18.9	84.55	India	2012	Ashwin Naidu	Dead animal photographed, published local newspaper article	personal communication	NA
P. viverrinus	Pv133	NA	16.94	82.24	India	2013	Ashwin Naidu	Published in local newspaper article	personal communication	NA
P. viverrinus	Pv134	NA	15.5395	78.7708	India	after 1990	Chelmala Srinivasulu	Sighting	Srinivasulu C. & Nagulu V. (2002) Mammalian and avian diversity of the Nallamala Hills, Andhra Pradesh. Zoos' Print Journal 17(1): 675-684.	NA
P. viverrinus	Pv135	NA	19.8926	85.4367	India	2009	NGO wild orissa	Sighting	Fishing cat working group	Fishing cat sighted in late 2009 by Madhu Behera and members of the NGO Wild Orissa
P. viverrinus	Pv136	NA	21.6841	88.32	India	2011	WWF India and SBR	Camera-trap	Fishing cat working group	Fishing cat camera trapped on 7 March 2011, 7:28 PM, in the Sunderbans Biosphere Reserve by WWF India and SBR
P. viverrinus	Pv137	NA	21.7017	88.3121	India	2011	WWF India and SBR	Camera-trap	Fishing cat working group	Fishing cat camera trapped on 11 March 2011, 3:14 AM, in the Sunderbans Biosphere Reserve. Photo courtesy by WWF India and SBR
P. viverrinus	Pv138	NA	24.3666	91.6666	Bangladesh	2013	Giordano et al. 2013	Captured	Giordano AJ, Ali Reza AHM, Feeroz MM (2013) Albinism in fishing cats from the Haor Basin of Bangladesh. Cat News 52:37-38	NA
P. viverrinus	Pv139	NA	24.3554	91.7136	Bangladesh	after 1990	NA	Camera-trap	Fishing cat working group	NA
P. viverrinus	Pv140	NA	24.5967	92.0279	Bangladesh	2012	NA	Footprint	Fishing cat working group	NA
P. viverrinus	Pv141	NA	26.621	93.2611	India	2011	WWF India / KKL	Camera-trap	Fishing cat working group	NA
P. viverrinus	Pv142	NA	26.5832	87.0833	Nepal	NA	NA	Camera-trap	Fishing cat working group	NA
P. viverrinus	Pv143	NA	27.325	84.84	Nepal	2013	National Tiger Census	Camera-trap	Fishing cat working group	NA
P. viverrinus	Pv144	NA	27.5276	84.2245	Nepal	2011	Sagar Daha	Live-trap	Fishing cat working group	NA
P. viverrinus	Pv145	NA	27.5316	84.213	Nepal	2012	Mishra et al. 2012	Camera-trap	Fishing cat working group	From: Mishra R., Basnet K., Amin R., Lamichhane BR. (2012) Habitat preference of fishing cat in Chitwan National Park, Nepal. Tribhuvan University, 8 pp.
P. viverrinus	Pv146	NA	27.5434	84.13	Nepal	2012	Mishra et al. 2012	Camera-trap	Fishing cat working group	From: Mishra R., Basnet K., Amin R., Lamichhane BR. (2012) Habitat preference of fishing cat in Chitwan National Park, Nepal. Tribhuvan University, 8 pp.
P. viverrinus	Pv147	NA	27.6108	83.0736	Nepal	2015	Sagar Dahal	Camera-trap	Fishing cat working group	NA
P. viverrinus	Pv148	NA	27.6165	83.0981	Nepal	2015	Sagar Dahal	Camera-trap	Fishing cat working group	NA
P. viverrinus	Pv149	NA	27.6293	83.1022	Nepal	2015	Sagar Dahal	Camera-trap	Fishing cat working group	NA
P. viverrinus	Pv150	NA	27.6278	83.0747	Nepal	2015	Sagar Dahal	Camera-trap	Fishing cat working group	NA
P. viverrinus	Pv151	NA	28.4664	81.4666	Nepal	after 1990	National Trust for Nature Conservation	Camera-trap	Fishing cat working group	Record assumed to be after 1990. Camera-trap studies unlikely to have been carried out before 1990.
P. viverrinus	Pv152	NA	28.1914	81.1696	India	after 1990	WWF India	Camera-trap	Fishing cat working group	Record assumed to be after 1990. Camera-trap studies unlikely to have been carried out before 1990.
P. viverrinus	Pv153	NA	28.3023	81.1475	India	after 1990	WWF India	Camera-trap	Fishing cat working group	Record assumed to be after 1990. Camera-trap studies unlikely to have been carried out before 1990.
P. viverrinus	Pv154	NA	28.3364	81.142	India	after 1990	WWF India	Camera-trap	Fishing cat working group	Record assumed to be after 1990. Camera-trap studies unlikely to have been carried out before 1990.
P. viverrinus	Pv155	NA	28.3134	81.1144	India	after 1990	WWF India	Camera-trap	Fishing cat working group	Record assumed to be after 1990. Camera-trap studies unlikely to have been carried out before 1990.
P. viverrinus	Pv156	NA	28.6852	80.024	India	after 1990	WWF India	Camera-trap	Fishing cat working group	Record assumed to be after 1990. Camera-trap studies unlikely to have been carried out before 1990.
P. viverrinus	Pv157	NA	28.7159	80.0592	India	after 1990	WWF India	Camera-trap	Fishing cat working group	Record assumed to be after 1990. Camera-trap studies unlikely to have been carried out before 1990.
P. viverrinus	Pv158	NA	28.7106	80.0843	India	after 1990	WWF India	Camera-trap	Fishing cat working group	Record assumed to be after 1990. Camera-trap studies unlikely to have been carried out before 1990.
P. viverrinus	Pv159	NA	28.8833	80.1833	Nepal	after 1990	National Trust for Nature Conservation	Camera-trap	Fishing cat working group	Record assumed to be after 1990. Camera-trap studies unlikely to have been carried out before 1990.
P. viverrinus	Pv160	NA	29.629	78.5502	India	2012	Abishek Harihar and colleagues of the Wildlife Institute of India	Camera-trap	Fishing cat working group	NA
P. viverrinus	Pv161	NA	27.155	77.5391	India	2011	Bholu Khan	Camera-trap	Fishing cat working group	NA
P. viverrinus	Pv162	NA	26.0253	76.5161	India	2012	Sadhu and Reddy 2013	Camera-trap	Fishing cat working group	From: Sadhu A, Reddy GV (2013) First evidence of fishing cat in the Ranthambhore Tiger Reserve, Rajasthan, India. Cat News 58: 36-37
P. viverrinus	Pv163	NA	6.8846	79.9131	Sri Lanka	2013	NA	Live-trap	Fishing cat working group	NA
P. viverrinus	Pv164	NA	16.68	82.23	India	2003/2004	Shekhar KS 2005	Data collected using several methods, e.g. through systematic photo trap surveys to establish the presence of wildcats (Henschel, 2003), scent station surveys, night surveys using powerful beams of light, surveys at weekly local shanties (bazaars) to identify the species of wild meat being traded, accompanying local hunters during their hunting runs, an inventory of road kills, detailed questionn…	Shekhar KS. (2005) Notes on small wildcat status and threats to their conservation: a survey in the Eastern Ghats of India. Tigerpaper 32(1):1-5	seems approximate coordinates but error likely to be < 10km based on the number of digits
P. viverrinus	Pv165	NA	22.1954	91.8195	Bangladesh	2017	Sayam U. Chowdhury, Bangladesh Fishing Cat Project	Direct observation	Fishing cat working group	photo available in the fishing cat working group
P. viverrinus	Pv166	NA	24.3172	89.1598	Bangladesh	2017	Sayam U. Chowdhury, Bangladesh Fishing Cat Project	Direct observation	Fishing cat working group	photo available in the fishing cat working group
P. viverrinus	Pv167	NA	23.8938	88.8043	Bangladesh	2017	Sayam U. Chowdhury, Bangladesh Fishing Cat Project	Animal captured	Fishing cat working group	photo available in the fishing cat working group
P. viverrinus	Pv168	NA	23.943	88.999	Bangladesh	2017	Sayam U. Chowdhury, Bangladesh Fishing Cat Project	Animal captured by villager	Fishing cat working group	photo available in the fishing cat working group
P. viverrinus	Pv169	NA	22.754	89.2498	Bangladesh	2017	Sayam U. Chowdhury, Bangladesh Fishing Cat Project	Animal captured by villager	Fishing cat working group	photo available in the fishing cat working group
P. viverrinus	Pv170	NA	24.8998	90.7337	Bangladesh	2017	Sayam U. Chowdhury, Bangladesh Fishing Cat Project	Animal captured by villager	Fishing cat working group	photo available in the fishing cat working group
P. viverrinus	Pv171	NA	24.7542	91.7816	Bangladesh	2017	Sayam U. Chowdhury, Bangladesh Fishing Cat Project	Animal captured by villager	Fishing cat working group	photo available in the fishing cat working group
P. viverrinus	Pv172	NA	24.8883	90.7237	Bangladesh	2017	Sayam U. Chowdhury, Bangladesh Fishing Cat Project	Animal captured by villager	Fishing cat working group	photo available in the fishing cat working group
P. viverrinus	Pv173	NA	24.8304	88.2923	Bangladesh	2017	Sayam U. Chowdhury, Bangladesh Fishing Cat Project	Animal captured by villager	Fishing cat working group	photo available in the fishing cat working group
P. viverrinus	Pv174	NA	23.3051	89.8098	Bangladesh	2017	Sayam U. Chowdhury, Bangladesh Fishing Cat Project	Animal captured by villager	Fishing cat working group	photo available in the fishing cat working group
P. viverrinus	Pv175	NA	22.741	90.8524	Bangladesh	2017	Sayam U. Chowdhury, Bangladesh Fishing Cat Project	Animal captured by villager	Fishing cat working group	photo available in the fishing cat working group
P. viverrinus	Pv176	NA	23.8554	90.6664	Bangladesh	2017	Sayam U. Chowdhury, Bangladesh Fishing Cat Project	Animal captured by villager	Fishing cat working group	photo available in the fishing cat working group
P. viverrinus	Pv177	NA	24.7073	91.7363	Bangladesh	2016	Sayam U. Chowdhury, Bangladesh Fishing Cat Project	Animal captured by villager	Fishing cat working group	photo available in the fishing cat working group
P. viverrinus	Pv178	NA	24.4228	88.9906	Bangladesh	2016	Sayam U. Chowdhury, Bangladesh Fishing Cat Project	Animal captured by villager	Fishing cat working group	photo available in the fishing cat working group
P. viverrinus	Pv179	NA	25.5819	88.6264	Bangladesh	2016	Sayam U. Chowdhury, Bangladesh Fishing Cat Project	Animal captured by villager	Fishing cat working group	photo available in the fishing cat working group
P. viverrinus	Pv180	NA	24.6364	91.6263	Bangladesh	2016	Sayam U. Chowdhury, Bangladesh Fishing Cat Project	Animal captured by villager	Fishing cat working group	photo available in the fishing cat working group
P. viverrinus	Pv181	NA	24.1649	89.9622	Bangladesh	2016	Sayam U. Chowdhury, Bangladesh Fishing Cat Project	Animal captured by villager	Fishing cat working group	photo available in the fishing cat working group
P. viverrinus	Pv182	NA	23.8299	90.1497	Bangladesh	2016	Sayam U. Chowdhury, Bangladesh Fishing Cat Project	Animal captured by villager	Fishing cat working group	photo available in the fishing cat working group
P. viverrinus	Pv183	NA	23.0273	88.8931	Bangladesh	2016	Sayam U. Chowdhury, Bangladesh Fishing Cat Project	Animal captured by villager	Fishing cat working group	photo available in the fishing cat working group
P. viverrinus	Pv184	NA	24.5993	91.6002	Bangladesh	2016	Sayam U. Chowdhury, Bangladesh Fishing Cat Project	Animal captured by villager	Fishing cat working group	photo available in the fishing cat working group
P. viverrinus	Pv185	NA	24.2805	88.7609	Bangladesh	2016	Sayam U. Chowdhury, Bangladesh Fishing Cat Project	Animal captured by villager	Fishing cat working group	photo available in the fishing cat working group
P. viverrinus	Pv186	NA	22.4773	90.053	Bangladesh	2016	Sayam U. Chowdhury, Bangladesh Fishing Cat Project	Animal captured by villager	Fishing cat working group	photo available in the fishing cat working group
P. viverrinus	Pv187	NA	23.5421	90.526	Bangladesh	2016	Sayam U. Chowdhury, Bangladesh Fishing Cat Project	Animal captured by villager	Fishing cat working group	photo available in the fishing cat working group
P. viverrinus	Pv188	NA	24.1992	88.8328	Bangladesh	2016	Sayam U. Chowdhury, Bangladesh Fishing Cat Project	Animal captured by villager	Fishing cat working group	photo available in the fishing cat working group
P. viverrinus	Pv189	NA	24.3794	91.4064	Bangladesh	2016	Sayam U. Chowdhury, Bangladesh Fishing Cat Project	Animal captured by villager	Fishing cat working group	photo available in the fishing cat working group
P. viverrinus	Pv190	NA	24.1946	88.8288	Bangladesh	2016	Sayam U. Chowdhury, Bangladesh Fishing Cat Project	Animal captured by villager	Fishing cat working group	photo available in the fishing cat working group
P. viverrinus	Pv191	NA	23.6813	90.1632	Bangladesh	2016	Sayam U. Chowdhury, Bangladesh Fishing Cat Project	Animal captured by villager	Fishing cat working group	photo available in the fishing cat working group
P. viverrinus	Pv192	NA	23.0491	88.8902	Bangladesh	2015	Sayam U. Chowdhury, Bangladesh Fishing Cat Project	Animal captured by villager	Fishing cat working group	photo available in the fishing cat working group
P. viverrinus	Pv193	NA	23.6981	89.806	Bangladesh	2015	Sayam U. Chowdhury, Bangladesh Fishing Cat Project	Animal captured by villager	Fishing cat working group	photo available in the fishing cat working group
P. viverrinus	Pv194	NA	22.6474	89.7592	Bangladesh	2015	Sayam U. Chowdhury, Bangladesh Fishing Cat Project	Animal captured by villager	Fishing cat working group	photo available in the fishing cat working group
P. viverrinus	Pv195	NA	23.8205	88.6514	Bangladesh	2014	Sayam U. Chowdhury, Bangladesh Fishing Cat Project	Animal captured by villager	Fishing cat working group	photo available in the fishing cat working group
P. viverrinus	Pv196	NA	22.7695	91.5656	Bangladesh	2014	Sayam U. Chowdhury, Bangladesh Fishing Cat Project	Animal captured by villager	Fishing cat working group	photo available in the fishing cat working group
P. viverrinus	Pv197	NA	23.4381	89.1692	Bangladesh	2014	Sayam U. Chowdhury, Bangladesh Fishing Cat Project	Animal captured by villager	Fishing cat working group	photo available in the fishing cat working group
P. viverrinus	Pv198	NA	24.5015	89.1171	Bangladesh	2014	Sayam U. Chowdhury, Bangladesh Fishing Cat Project	Animal captured by villager	Fishing cat working group	photo available in the fishing cat working group
P. viverrinus	Pv199	NA	22.0344	89.9626	Bangladesh	2014	Sayam U. Chowdhury, Bangladesh Fishing Cat Project	Animal captured by villager	Fishing cat working group	photo available in the fishing cat working group
P. viverrinus	Pv200	NA	22.6665	91.0914	Bangladesh	2014	Sayam U. Chowdhury, Bangladesh Fishing Cat Project	Animal captured by villager	Fishing cat working group	photo available in the fishing cat working group
P. viverrinus	Pv201	NA	24.4667	92.0933	Bangladesh	2013	Rahman and McCarthy 2014	Animal captured by villager	Fishing cat working group	no photo available in the fishing cat working group, reference not found
P. viverrinus	Pv202	NA	23.3528	88.8209	Bangladesh	2013	Sayam U. Chowdhury, Bangladesh Fishing Cat Project	Animal captured by villager	Fishing cat working group	photo available in the fishing cat working group
P. viverrinus	Pv203	NA	24.4012	89.0085	Bangladesh	2012	Sayam U. Chowdhury, Bangladesh Fishing Cat Project	Animal captured by villager	Fishing cat working group	photo available in the fishing cat working group
P. viverrinus	Pv204	NA	22.3512	91.9434	Bangladesh	2012	Sayam U. Chowdhury, Bangladesh Fishing Cat Project	Animal captured by villager	Fishing cat working group	photo available in the fishing cat working group
P. viverrinus	Pv205	NA	23.6176	88.842	Bangladesh	2012	Sayam U. Chowdhury, Bangladesh Fishing Cat Project	Animal captured by villager	Fishing cat working group	photo available in the fishing cat working group
P. viverrinus	Pv206	NA	24.5967	92.0279	Bangladesh	2012	Angie Appel, Wild Cat Network	Animal captured by villager	Fishing cat working group	photo available in the fishing cat working group
P. viverrinus	Pv207	NA	23.8068	89.2904	Bangladesh	2012	Sayam U. Chowdhury, Bangladesh Fishing Cat Project	Animal captured by villager	Fishing cat working group	photo available in the fishing cat working group
P. viverrinus	Pv208	NA	24.104	91.3006	Bangladesh	2011	Sayam U. Chowdhury, Bangladesh Fishing Cat Project	Animal captured by villager	Fishing cat working group	photo available in the fishing cat working group
P. viverrinus	Pv209	NA	24.4785	89.043	Bangladesh	2011	Sayam U. Chowdhury, Bangladesh Fishing Cat Project	Animal captured by villager	Fishing cat working group	photo available in the fishing cat working group
P. viverrinus	Pv210	NA	24.8388	92.1231	Bangladesh	2011	Sayam U. Chowdhury, Bangladesh Fishing Cat Project	Animal captured by villager	Fishing cat working group	no photo available in the fishing cat working group
P. viverrinus	Pv211	NA	24.6665	90.8387	Bangladesh	2011	Sayam U. Chowdhury, Bangladesh Fishing Cat Project	Animal captured by villager	Fishing cat working group	photo available in the fishing cat working group
P. viverrinus	Pv212	NA	23.4744	90.3205	Bangladesh	2011	Sayam U. Chowdhury, Bangladesh Fishing Cat Project	Animal captured by villager	Fishing cat working group	photo available in the fishing cat working group
P. viverrinus	Pv213	NA	25.0078	92.2546	Bangladesh	2011	Sayam U. Chowdhury, Bangladesh Fishing Cat Project	Animal captured by villager	Fishing cat working group	no photo available in the fishing cat working group
P. viverrinus	Pv214	NA	24.6514	91.9892	Bangladesh	2011	Sayam U. Chowdhury, Bangladesh Fishing Cat Project	Animal captured by villager	Fishing cat working group	no photo available in the fishing cat working group
P. viverrinus	Pv215	NA	24.5677	91.9645	Bangladesh	2010	Sayam U. Chowdhury, Bangladesh Fishing Cat Project	Animal captured by villager	Fishing cat working group	no photo available in the fishing cat working group
P. viverrinus	Pv216	NA	23.777	89.5341	Bangladesh	2010	Sayam U. Chowdhury, Bangladesh Fishing Cat Project	Animal captured by villager	Fishing cat working group	no photo available in the fishing cat working group
P. viverrinus	Pv217	NA	23.8155	90.1332	Bangladesh	2010	Sayam U. Chowdhury, Bangladesh Fishing Cat Project	Animal captured by villager	Fishing cat working group	no photo available in the fishing cat working group
P. viverrinus	Pv218	NA	22.4331	91.8221	Bangladesh	2010	Sayam U. Chowdhury, Bangladesh Fishing Cat Project	Animal captured by villager	Fishing cat working group	no photo available in the fishing cat working group
P. viverrinus	Pv219	NA	24.3939	88.5585	Bangladesh	2010	Sayam U. Chowdhury, Bangladesh Fishing Cat Project	Animal captured by villager	Fishing cat working group	photo available in the fishing cat working group
P. viverrinus	Pv220	NA	24.5404	91.8109	Bangladesh	2010	Sayam U. Chowdhury, Bangladesh Fishing Cat Project	Animal captured by villager	Fishing cat working group	photo available in the fishing cat working group
P. viverrinus	Pv221	NA	22.3371	89.0979	Bangladesh	2010	Sayam U. Chowdhury, Bangladesh Fishing Cat Project	Animal captured by villager	Fishing cat working group	no photo available in the fishing cat working group
P. viverrinus	Pv222	NA	24.3667	91.6667	Bangladesh	2001	NA	Animal captured by villager	Fishing cat working group	In August 2001, a male albino Fishing Cat was captured in the Haor Basin (Morrison 2010). No photo available in the fishing cat working group. Reference not found
P. rubiginosus	Pr001	NA	8.50612	77.5081	India	2002	Mudappa (2002) SCC (27)	NA	NA	Provided by Shomita Mukherjee. Generated.
P. rubiginosus	Pr002	NA	8.68764	77.3098	India	NA	Jayashree Ratnam	NA	personal communication	Provided by Shomita Mukherjee. Generated.
P. rubiginosus	Pr003	NA	9.6677	77.4289	India	2008	Pillay 2008	NA	NA	Provided by Shomita Mukherjee. Exact.
P. rubiginosus	Pr004	NA	10.3717	77.2215	India	1996	Jayson and Christopher (1996)	NA	NA	Provided by Shomita Mukherjee. Author.
P. rubiginosus	Pr005	NA	10.4497	76.8995	India	2008	Divya Mudappa (2008)	NA	personal communication	Provided by Shomita Mukherjee. Generated.
P. rubiginosus	Pr006	NA	10.5762	76.9371	India	NA	Divya Mudappa	NA	personal communication	Provided by Shomita Mukherjee. Generated
P. rubiginosus	Pr007	NA	11.5758	77.0821	India	2009	Mukherjee et al. (2010) BMC	NA	Mukherjee S., Ashalakshmi CN., Home C., & Ramakrishnan U. (2010) An evaluation of the PCR-RFLP technique to aid molecular-based monitoring of felids and canids in India. BMC research notes, 3(1), 159.	Provided by Shomita Mukherjee. Exact.
P. rubiginosus	Pr008	NA	11.7244	76.4309	India	2007	Deccan Herald/ Kumara and Singh (2007)	NA	Kumara HN. & Singh M. (2007) Small carnivores of Karnataka: Distribution and sight records. Journal of Bombay Natural History and Society 104: 153–160.	Provided by Shomita Mukherjee. Generated.
P. rubiginosus	Pr009	NA	11.9891	76.4569	India	2003	Kumara and Singh (2003)	NA	NA	Provided by Shomita Mukherjee. Generated.
P. rubiginosus	Pr010	NA	12.2724	76.674	India	NA	Deccan Herald	NA	NA	Provided by Shomita Mukherjee. Generated.
P. rubiginosus	Pr011	NA	12.3788	76.5189	India	NA	Shivani's farm	NA	NA	Provided by Shomita Mukherjee. Exact.
P. rubiginosus	Pr012	NA	13.3799	77.2134	India	2007	Deccan Herald/ Kumara and Singh (2007)	NA	Kumara HN. & Singh M. (2007) Small carnivores of Karnataka: Distribution and sight records. Journal of Bombay Natural History and Society 104: 153–160.	Provided by Shomita Mukherjee. Generated.
P. rubiginosus	Pr013	NA	13.7209	80.2118	India	2006	Manakadan & Sivakumar 2006	NA	Manakadan R. & Sivakumar S. (2006) Rusty-spotted cat on India's east coast. Cat News 45:26.	Provided by Shomita Mukherjee. Generated.
P. rubiginosus	Pr014	NA	15.9786	78.9439	India	2008	Behera (2008) Cat news	NA	Behera S. (2008) Rusty-spotted Cat in Nagarjunasagar Srisailam Tiger Reserve. Cat News 48:19	Provided by Shomita Mukherjee. Author.
P. rubiginosus	Pr015	NA	16.3713	78.8391	India	1999	Rao et al. (1999) JBNHS	NA	Rao KT., Sudhakar D., Vasudevarao V., Nagulu V. & Srinivasulu C. (1999) Rusty spotted Cat Prionailurus rubiginosus – A new record for Nagarjunasagar Srisailam Tiger Reserve, Andhra Pradesh. Journal of Bombay Natural History and Society 96: 463-464.	Provided by Shomita Mukherjee. Generated.
P. rubiginosus	Pr016	NA	17.7669	83.3503	India	NA	The Hindu	NA	NA	Provided by Shomita Mukherjee. Generated.
P. rubiginosus	Pr017	NA	18.602	73.8295	India	2008	Amodh Zambre	NA	NA	Provided by Shomita Mukherjee. Generated.
P. rubiginosus	Pr018	NA	18.7646	73.3653	India	1939	Pocock (1939)	NA	Pocock RI (1939) The fauna of British India, including Ceylon and Burma. Vol. 1, Mammalia. London: Taylor and Francis.	Provided by Shomita Mukherjee. Generated.
P. rubiginosus	Pr019	NA	19.223	72.8957	India	NA	NA	NA	NA	Provided by Shomita Mukherjee. Generated.
P. rubiginosus	Pr020	NA	19.5303	73.9488	India	2010	Athreya (2010)	NA	Athreya V (2010) Rusty-spotted cat more common than we think? Cat News 53:27	Provided by Shomita Mukherjee. Exact.
P. rubiginosus	Pr021	NA	19.5347	73.9469	India	2010	Athreya (2010)	NA	Athreya V (2010) Rusty-spotted cat more common than we think? Cat News 53:27	Provided by Shomita Mukherjee. Exact.
P. rubiginosus	Pr022	NA	19.5504	73.9921	India	2010	Athreya (2010)	NA	Athreya V (2010) Rusty-spotted cat more common than we think? Cat News 53:27	Provided by Shomita Mukherjee. Exact.
P. rubiginosus	Pr023	NA	19.9116	84.1202	India	1997	Acharjyo et al. 1997	NA	Acharjyo LN, Purohit KL, Patnaik SK (1997) Occurrence of the rusty spotted cat Prionailurus rubiginosa in Orissa. Journal of Bombay Natural History Society 94:554-555.	Provided by Shomita Mukherjee. Generated.
P. rubiginosus	Pr024	NA	20.16	79.4943	India	1999	Dubey (1999) JBNHS	NA	Dubey Y (1999) Sighting of rusty spotted cat in Tadoba Andhari Tiger Reserve, Maharashtra. Journal of the Bombay Natural History Society 96:310.	Provided by Shomita Mukherjee. Generated.
P. rubiginosus	Pr025	NA	20.1926	79.3361	India	1999	Dubey (1999) JBNHS	NA	Dubey Y (1999) Sighting of rusty spotted cat in Tadoba Andhari Tiger Reserve, Maharashtra. Journal of the Bombay Natural History Society 96:310.	Provided by Shomita Mukherjee. Generated.
P. rubiginosus	Pr026	NA	20.2302	79.4106	India	1999	Dubey (1999) JBNHS	NA	Dubey Y (1999) Sighting of rusty spotted cat in Tadoba Andhari Tiger Reserve, Maharashtra. Journal of the Bombay Natural History Society 96:310.	Provided by Shomita Mukherjee. Generated.
P. rubiginosus	Pr027	NA	20.6356	84.8847	India	1984	Wright 1984	NA	NA	Provided by Shomita Mukherjee. Generated.
P. rubiginosus	Pr028	NA	20.7004	73.5348	India	1991	Chavan et al. (1991)/Maharaja of Vansda JBNHS	NA	Chavan SA., Patel CD., Pawar SV., Gogate NS. & Pandya NP. (1991) Sighting of the rusty spotted cat Felis rubiginosa Geoffroy in Shoolpaneshwar Sanctuary, Gujarat. Journal of the Bombay Natural History Society 88(1):107-108	Provided by Shomita Mukherjee. Generated.
P. rubiginosus	Pr029	NA	21.151	70.5977	India	1990	Pathak (1990)	NA	Pathak BJ. (1990) Rusty-spotted cat Felis rubiginosa Geoffroy: A new record for Gir Wildlife Sanctuary and National Park. Journal of the Bombay Natural History Society 87:445.	Provided by Shomita Mukherjee. Generated.
P. rubiginosus	Pr030	NA	21.1545	70.5524	India	1990	Pathak (1990)	NA	Pathak BJ. (1990) Rusty-spotted cat Felis rubiginosa Geoffroy: A new record for Gir Wildlife Sanctuary and National Park. Journal of the Bombay Natural History Society 87:445.	Provided by Shomita Mukherjee. Generated.
P. rubiginosus	Pr031	NA	21.1727	70.5998	India	1990	Pathak (1990)	NA	Pathak BJ. (1990) Rusty-spotted cat Felis rubiginosa Geoffroy: A new record for Gir Wildlife Sanctuary and National Park. Journal of the Bombay Natural History Society 87:445.	Provided by Shomita Mukherjee. Generated.
P. rubiginosus	Pr032	NA	21.1769	70.688	India	1990	Pathak (1990)	NA	Pathak BJ. (1990) Rusty-spotted cat Felis rubiginosa Geoffroy: A new record for Gir Wildlife Sanctuary and National Park. Journal of the Bombay Natural History Society 87:445.	Provided by Shomita Mukherjee. Generated.
P. rubiginosus	Pr033	NA	21.2134	79.956	India	2010	Patel (2010)	NA	Patel K (2010) New distribution record data for rusty-spotted cat from Central India. Cat News 53: 26-27	Provided by Shomita Mukherjee. Generated.
P. rubiginosus	Pr034	NA	21.5003	70.5657	India	1999	Sabapara (1999)	NA	Sabapara R. (1999) Multiple infection in a rusty-spotted cat (Prionailurus rubiginosus). Zoos' Print Journal14(7):67.	Provided by Shomita Mukherjee. Generated.
P. rubiginosus	Pr035	NA	21.7667	73.7106	India	1991	Chavan et al. (1991)	NA	Chavan SA., Patel CD., Pawar SV., Gogate NS. & Pandya NP. (1991) Sighting of the rusty spotted cat Felis rubiginosa Geoffroy in Shoolpaneshwar Sanctuary, Gujarat. Journal of the Bombay Natural History Society 88(1):107-108	Provided by Shomita Mukherjee. Generated.
P. rubiginosus	Pr036	NA	22.0728	79.6014	India	1884	Sterndale (1884) In Chakraborty (1978) JBNHS	NA	NA	Provided by Shomita Mukherjee. Generated.
P. rubiginosus	Pr037	NA	22.1845	80.8934	India	NA	Shomita Mukherjee	Scat analysis	NA	Provided by Shomita Mukherjee. Exact.
P. rubiginosus	Pr038	NA	22.4	73.9667	India	2006	Patel (2006)	NA	Patel K. (2006) Observations of Rusty-spotted Cat in Eastern Gujarat, India. Cat News 45:27	Provided by Shomita Mukherjee. Author.
P. rubiginosus	Pr039	NA	22.4833	73.9333	India	2006	Patel (2006)	NA	Patel K. (2006) Observations of Rusty-spotted Cat in Eastern Gujarat, India. Cat News 45:28	Provided by Shomita Mukherjee. Author.
P. rubiginosus	Pr040	NA	22.5167	73.9333	India	2006	Patel (2006)	NA	Patel K. (2006) Observations of Rusty-spotted Cat in Eastern Gujarat, India. Cat News 45:29	Provided by Shomita Mukherjee. Author.
P. rubiginosus	Pr041	NA	22.5333	74.1333	India	2006	Patel (2006)	NA	Patel K. (2006) Observations of Rusty-spotted Cat in Eastern Gujarat, India. Cat News 45:30	Provided by Shomita Mukherjee. Author.
P. rubiginosus	Pr042	NA	22.5667	73.9333	India	2006	Patel (2006)	NA	Patel K. (2006) Observations of Rusty-spotted Cat in Eastern Gujarat, India. Cat News 45:31	Provided by Shomita Mukherjee. Author.
P. rubiginosus	Pr043	NA	22.8775	74.3486	India	NA	Vyas et al.	NA	NA	Provided by Shomita Mukherjee. Author.
P. rubiginosus	Pr044	NA	22.93	74.005	India	NA	Vyas et al.	NA	NA	Provided by Shomita Mukherjee. Author.
P. rubiginosus	Pr045	NA	24.6007	73.6626	India	1993	Raza Tehsin (1993) JBNHS	NA	NA	Provided by Shomita Mukherjee. Generated.
P. rubiginosus	Pr046	NA	24.7448	80.0165	India	2006	Kolipaka (2006) FCS	NA	NA	Provided by Shomita Mukherjee. Author.
P. rubiginosus	Pr047	NA	24.8029	80.2241	India	1995	Digveerendrasinh (1995) JBNHS	NA	Digveerendrasinh (1995) Occurrence of the rusty spotted cat (Felis rubiginosa) in Madhya Pradesh. Journal of the Bombay Natural History 92: 407-408.	Provided by Shomita Mukherjee. Generated.
P. rubiginosus	Pr048	NA	25.6179	77.1204	India	NA	Vasava et al. (In review) Cat News	NA	NA	Provided by Shomita Mukherjee. Exact.
P. rubiginosus	Pr049	NA	27.3237	76.4113	India	NA	NA	NA	NA	Provided by Shomita Mukherjee. Exact.
P. rubiginosus	Pr050	NA	28.6639	79.9251	India	2010	Anwar et al. 2010 cat news 53	NA	Anwar M, Kumar H, Vattakavan J (2010) Range extension of rusty-spotted cat to the Indian Terai. Cat News 53:25-26	Provided by Shomita Mukherjee. Generated.
P. rubiginosus	Pr051	NA	28.6913	79.9646	India	2010	Anwar et al. 2010 cat news 53	NA	Anwar M, Kumar H, Vattakavan J (2010) Range extension of rusty-spotted cat to the Indian Terai. Cat News 53:25-27	Provided by Shomita Mukherjee. Generated.
P. rubiginosus	Pr052	NA	28.7431	80.0384	India	2010	Anwar et al. 2010 cat news 53	NA	Anwar M, Kumar H, Vattakavan J (2010) Range extension of rusty-spotted cat to the Indian Terai. Cat News 53:25-28	Provided by Shomita Mukherjee. Generated.
P. rubiginosus	Pr053	NA	29.5498	78.6461	India	NA	NA	NA	NA	Provided by Shomita Mukherjee. Exact.
P. rubiginosus	Pr054	NA	32.9195	75.133	India	1978	Chakraborty (1978) JBNHS	NA	NA	Provided by Shomita Mukherjee. Generated.
P. rubiginosus	Pr055	NA	19.4213	72.9032	India	2005	Batwe	NA	personal communication	Provided by Shomita Mukherjee. Generated (2005 Borivali NP)
P. rubiginosus	Pr056	NA	21.4335	77.156	India	1998	Gogate (1998)	NA	Gogate MG. (1998) Smaller cats of Maharashtra. Envis (Wildlife and Protected Areas) 1:5-13. Wildlife Institute of India, Dehradun, India.	Provided by Shomita Mukherjee. Generated.
P. rubiginosus	Pr057	NA	NA	NA	India	NA	NA	NA	NA	NA
P. rubiginosus	Pr058	NA	20.6792	73.6853	India	1987	Digveerendrasinh (1987) JBNHS	NA	NA	Provided by Shomita Mukherjee. Generated.
P. rubiginosus	Pr059	NA	10.2402	76.351	India	1998	Jackson P (1998) ENVIS WII	NA	NA	Provided by Shomita Mukherjee. Generated.
P. rubiginosus	Pr060	NA	18.2426	80.2401	India	1998	Mukherjee SD (1998) ENVIS WII	NA	NA	Provided by Shomita Mukherjee. Generated.
P. rubiginosus	Pr061	NA	11.1261	76.7681	India	1956	Deraniyagala PEP (1956)	NA	NA	Provided by Shomita Mukherjee. Generated.
P. rubiginosus	Pr062	NA	10.3134	77.2128	India	2000	Radhakrishnan (2000)	NA	Radhakrishnan S (2000) The Wildlife of Kerala. Panchali16:1-4.	Provided by Shomita Mukherjee. Generated.
P. rubiginosus	Pr063	NA	NA	NA	India	2001	Johnsingh (2001)	NA	Johnsingh AJT (2001) The Kalakad–Mundanthurai Tiger Reserve: A global heritage of biological diversity. Current Science 80(3): 378-388	Provided by Shomita Mukherjee.
P. rubiginosus	Pr064	NA	9.6677	77.4289	India	2008	Pillay 2008	NA	Pillay R (2008) Sighting of a Rusty-spotted Cat in the Varushand valley, India. Cat News 49, 26-27	Given by Pankaj Koparde on 20140308 (probably duplicate of Pr003)
P. rubiginosus	Pr065	NA	11.6395	76.6166	India	2010	Kalle et al. 2010	NA	Kalle R, Ramesh T, Qureshi Q, Sankar K (2010) Habitat occupancy of small felids, viverrids and herpestids in Mudumalai Tiger Reserve, India. Preliminary report submitted to Wildlife Insti-tute of India; 22 pp	NA
P. rubiginosus	Pr066	NA	9.60344	77.2698	India	2013	Srinivas et al. 2013	NA	Srinivas G, Babu S, Kumara HN, Molur S (2013) Assessing the status and distribution of large mammals in Highwavy and its environs, Southern Western Ghats, Technical Report submitted to CEPF-ATREE Small Grants and Rufford Small Grants. Coimbatore, India. pp 12-13	NA
P. rubiginosus	Pr067	NA	9.72027	77.556	India	2013	Srinivas et al. 2013	NA	Srinivas G, Babu S, Kumara HN, Molur S (2013) Assessing the status and distribution of large mammals in Highwavy and its environs, Southern Western Ghats, Technical Report submitted to CEPF-ATREE Small Grants and Rufford Small Grants. Coimbatore, India. pp 12-13	NA
P. rubiginosus	Pr068	NA	9.44593	77.4533	India	2013	Srinivas et al. 2013	NA	Srinivas G, Babu S, Kumara HN, Molur S (2013) Assessing the status and distribution of large mammals in Highwavy and its environs, Southern Western Ghats, Technical Report submitted to CEPF-ATREE Small Grants and Rufford Small Grants. Coimbatore, India. pp 12-13	NA
P. rubiginosus	Pr069	NA	11.0925	76.7846	India	2013	Koparde et al. 2013	NA	Mukherjee A. & Koparde P. (2014) Sighting of a rusty-spotted cat in Anaikatty Reserve Forest, Tamil Nadu, India. Cat News 60:32	NA
P. rubiginosus	Pr070	1	15.9136	78.8753	India	2012/2014	Navya R	Camera-trap photo	Shared with Navya Ramesh during fieldwork in NSTR May 2014. Camera-trap photos from WII.	NA
P. rubiginosus	Pr071	2	15.9545	78.8577	India	2012/2014	Navya R	Camera-trap photo	Shared with Navya Ramesh during fieldwork in NSTR May 2014. Camera-trap photos from WII.	NA
P. rubiginosus	Pr072	3	15.888	78.7905	India	2012/2014	Navya R	Camera-trap photo	Shared with Navya Ramesh during fieldwork in NSTR May 2014. Camera-trap photos from WII.	NA
P. rubiginosus	Pr073	4	15.9376	78.7985	India	2012/2014	Navya R	Camera-trap photo	Shared with Navya Ramesh during fieldwork in NSTR May 2014. Camera-trap photos from WII.	NA
P. rubiginosus	Pr074	5	15.9773	78.8889	India	2012/2014	Navya R	Camera-trap photo	Shared with Navya Ramesh during fieldwork in NSTR May 2014. Camera-trap photos from WII.	NA
P. rubiginosus	Pr075	6	15.9809	78.8093	India	2012/2014	Navya R	Camera-trap photo	Shared with Navya Ramesh during fieldwork in NSTR May 2014. Camera-trap photos from WII.	NA
P. rubiginosus	Pr076	7	15.9088	78.814	India	2012/2014	Navya R	Camera-trap photo	Shared with Navya Ramesh during fieldwork in NSTR May 2014. Camera-trap photos from WII.	NA
P. rubiginosus	Pr077	8	15.9558	78.9718	India	2012/2014	Navya R	Camera-trap photo	Shared with Navya Ramesh during fieldwork in NSTR May 2014. Camera-trap photos from WII.	NA
P. rubiginosus	Pr078	9	15.951	78.8423	India	2012/2014	Navya R	Camera-trap photo	Shared with Navya Ramesh during fieldwork in NSTR May 2014. Camera-trap photos from WII.	NA
P. rubiginosus	Pr079	10	15.9457	78.8633	India	2012/2014	Navya R	Camera-trap photo	Shared with Navya Ramesh during fieldwork in NSTR May 2014. Camera-trap photos from WII.	NA
P. rubiginosus	Pr080	11	15.9292	78.8448	India	2012/2014	Navya R	Camera-trap photo	Shared with Navya Ramesh during fieldwork in NSTR May 2014. Camera-trap photos from WII.	NA
P. rubiginosus	Pr081	12	15.9101	78.7928	India	2012/2014	Navya R	Camera-trap photo	Shared with Navya Ramesh during fieldwork in NSTR May 2014. Camera-trap photos from WII.	NA
P. rubiginosus	Pr082	13	16.0025	78.8024	India	2012/2014	Navya R	Camera-trap photo	Shared with Navya Ramesh during fieldwork in NSTR May 2014. Camera-trap photos from WII.	NA
P. rubiginosus	Pr083	14	16.2152	78.6402	India	2012/2014	Navya R	Camera-trap photo	Shared with Navya Ramesh during fieldwork in NSTR May 2014. Camera-trap photos from WII.	NA
P. rubiginosus	Pr084	15	16.3049	78.7211	India	2012/2014	Navya R	Camera-trap photo	Shared with Navya Ramesh during fieldwork in NSTR May 2014. Camera-trap photos from WII.	NA
P. rubiginosus	Pr085	16	16.199	78.6261	India	2012/2014	Navya R	Camera-trap photo	Shared with Navya Ramesh during fieldwork in NSTR May 2014. Camera-trap photos from WII.	NA
P. rubiginosus	Pr086	17	16.1625	78.666	India	2012/2014	Navya R	Camera-trap photo	Shared with Navya Ramesh during fieldwork in NSTR May 2014. Camera-trap photos from WII.	NA
P. rubiginosus	Pr087	18	16.1188	78.7047	India	2012/2014	Navya R	Camera-trap photo	Shared with Navya Ramesh during fieldwork in NSTR May 2014. Camera-trap photos from WII.	NA
P. rubiginosus	Pr088	19	16.3637	79.1357	India	2012/2014	Navya R	Camera-trap photo	Shared with Navya Ramesh during fieldwork in NSTR May 2014. Camera-trap photos from WII.	NA
P. rubiginosus	Pr089	95137	6.1	80.9333	Sri Lanka	1962	Global Biodiversity Information Facility (GBIF)	Skin, skull	Global Biodiversity Information Facility (GBIF)	NA
P. rubiginosus	Pr090	96335	6.15	80.7	Sri Lanka	1963	Global Biodiversity Information Facility (GBIF)	Skin, skull	Global Biodiversity Information Facility (GBIF)	NA
P. rubiginosus	Pr091	95037	6.93333	80.6667	Sri Lanka	1961	Global Biodiversity Information Facility (GBIF)	Skin, skull	Global Biodiversity Information Facility (GBIF)	NA
P. rubiginosus	Pr092	96333	6.86667	80.0167	Sri Lanka	1962	Global Biodiversity Information Facility (GBIF)	Skin, skull	Global Biodiversity Information Facility (GBIF)	NA
P. rubiginosus	Pr093	99532	7.3	80.7667	Sri Lanka	1966	Global Biodiversity Information Facility (GBIF)	Skin, skull	Global Biodiversity Information Facility (GBIF)	NA
P. rubiginosus	Pr094	96334	8.35	80.3833	Sri Lanka	1962	Global Biodiversity Information Facility (GBIF)	Skin, skull	Global Biodiversity Information Facility (GBIF)	NA
P. rubiginosus	Pr095	MR.7959	17.3833	78.3455	India	1959	Global Biodiversity Information Facility (GBIF)	Skin	Global Biodiversity Information Facility (GBIF)	NA
P. rubiginosus	Pr096	NA	13.2626	77.7165	India	2014	Rohit Chakravarty	roadkill	NA	roadkill observed by rohit
P. rubiginosus	Pr097	NA	14.6489	79.0247	India	2014	Navya R	Camera-trap photo	NA	Given to Navya R during fieldwork
P. rubiginosus	Pr098	NA	14.6242	79.0251	India	2014	Navya R	Camera-trap photo	NA	Given to Navya R during fieldwork
P. rubiginosus	Pr099	NA	15.9387	74.0006	India	2012	Lele & Chunekar 2013	Exact	Lele Y. & Chunekar H. (2013) Sighting of a rusty-spotted cat in Amboli village, India. Cat News 59:12	NA
P. rubiginosus	Pr100	NA	11.8667	77.0667	India	2009/2011	Kumara et al. 2014	Transect walk; Night surveys; Camera-trapping	Kumara, H. N., Thorat, O., Santhosh, K., Sasi, R., & Ashwin, H. P. (2014). Small carnivores of Biligiri Rangaswamy Temple Tiger Reserve, Karnataka, India. Journal of Threatened Taxa, 6(12), 6534-6543.	Approximate coordinates.
F. chaus	Fc001	JCTVM2	8.48333	76.9833	India	2006	Mukherjee et al. 2010	Genetics (16 s rRNA gene)	Mukherjee S., Krishnan A., Tamma K., Home C., Navya R., Joseph S., Das, A. & Ramakrishnan, U. (2010) Ecology driving genetic variation: a comparative phylogeography of jungle cat (Felis chaus) and leopard cat (Prionailurus bengalensis) in India. PloS one, 5(10), e13724.	NA
F. chaus	Fc002	JCTVM3	8.48333	76.9833	India	2006	Mukherjee et al. 2010	Genetics (16 s rRNA gene)	Mukherjee S., Krishnan A., Tamma K., Home C., Navya R., Joseph S., Das, A. & Ramakrishnan, U. (2010) Ecology driving genetic variation: a comparative phylogeography of jungle cat (Felis chaus) and leopard cat (Prionailurus bengalensis) in India. PloS one, 5(10), e13724.	NA
F. chaus	Fc003	A1	9.5	76.5	India	2006	Mukherjee et al. 2010	Genetics (16 s rRNA gene)	Mukherjee S., Krishnan A., Tamma K., Home C., Navya R., Joseph S., Das, A. & Ramakrishnan, U. (2010) Ecology driving genetic variation: a comparative phylogeography of jungle cat (Felis chaus) and leopard cat (Prionailurus bengalensis) in India. PloS one, 5(10), e13724.	NA
F. chaus	Fc004	A8	9.65	76.75	India	2006	Mukherjee et al. 2010	Genetics (16 s rRNA gene)	Mukherjee S., Krishnan A., Tamma K., Home C., Navya R., Joseph S., Das, A. & Ramakrishnan, U. (2010) Ecology driving genetic variation: a comparative phylogeography of jungle cat (Felis chaus) and leopard cat (Prionailurus bengalensis) in India. PloS one, 5(10), e13724.	NA
F. chaus	Fc005	EKM3	10.2208	77.0786	India	2006	Mukherjee et al. 2010	Genetics (16 s rRNA gene)	Mukherjee S., Krishnan A., Tamma K., Home C., Navya R., Joseph S., Das, A. & Ramakrishnan, U. (2010) Ecology driving genetic variation: a comparative phylogeography of jungle cat (Felis chaus) and leopard cat (Prionailurus bengalensis) in India. PloS one, 5(10), e13724.	NA
F. chaus	Fc006	EKM1	10.9527	76.5955	India	2006	Mukherjee et al. 2010	Genetics (16 s rRNA gene)	Mukherjee S., Krishnan A., Tamma K., Home C., Navya R., Joseph S., Das, A. & Ramakrishnan, U. (2010) Ecology driving genetic variation: a comparative phylogeography of jungle cat (Felis chaus) and leopard cat (Prionailurus bengalensis) in India. PloS one, 5(10), e13724.	NA
F. chaus	Fc007	7C	11.25	76.5833	India	2006	Mukherjee et al. 2010	Genetics (16 s rRNA gene)	Mukherjee S., Krishnan A., Tamma K., Home C., Navya R., Joseph S., Das, A. & Ramakrishnan, U. (2010) Ecology driving genetic variation: a comparative phylogeography of jungle cat (Felis chaus) and leopard cat (Prionailurus bengalensis) in India. PloS one, 5(10), e13724.	NA
F. chaus	Fc008	JCMys	12.3	76.7	India	2006	Mukherjee et al. 2010	Genetics (16 s rRNA gene)	Mukherjee S., Krishnan A., Tamma K., Home C., Navya R., Joseph S., Das, A. & Ramakrishnan, U. (2010) Ecology driving genetic variation: a comparative phylogeography of jungle cat (Felis chaus) and leopard cat (Prionailurus bengalensis) in India. PloS one, 5(10), e13724.	NA
F. chaus	Fc009	JCAP4	13.5968	78.5205	India	2007	Mukherjee et al. 2010	Genetics (16 s rRNA gene)	Mukherjee S., Krishnan A., Tamma K., Home C., Navya R., Joseph S., Das, A. & Ramakrishnan, U. (2010) Ecology driving genetic variation: a comparative phylogeography of jungle cat (Felis chaus) and leopard cat (Prionailurus bengalensis) in India. PloS one, 5(10), e13724.	NA
F. chaus	Fc010	JCAP2	13.6376	78.5986	India	2007	Mukherjee et al. 2010	Genetics (16 s rRNA gene)	Mukherjee S., Krishnan A., Tamma K., Home C., Navya R., Joseph S., Das, A. & Ramakrishnan, U. (2010) Ecology driving genetic variation: a comparative phylogeography of jungle cat (Felis chaus) and leopard cat (Prionailurus bengalensis) in India. PloS one, 5(10), e13724.	NA
F. chaus	Fc011	JCN1	18.406	75.15	India	2007	Mukherjee et al. 2010	Genetics (16 s rRNA gene)	Mukherjee S., Krishnan A., Tamma K., Home C., Navya R., Joseph S., Das, A. & Ramakrishnan, U. (2010) Ecology driving genetic variation: a comparative phylogeography of jungle cat (Felis chaus) and leopard cat (Prionailurus bengalensis) in India. PloS one, 5(10), e13724.	NA
F. chaus	Fc012	JCKat	18.4833	73.35	India	2007	Mukherjee et al. 2010	Genetics (16 s rRNA gene)	Mukherjee S., Krishnan A., Tamma K., Home C., Navya R., Joseph S., Das, A. & Ramakrishnan, U. (2010) Ecology driving genetic variation: a comparative phylogeography of jungle cat (Felis chaus) and leopard cat (Prionailurus bengalensis) in India. PloS one, 5(10), e13724.	NA
F. chaus	Fc013	JCN4	18.5537	75.2749	India	2007	Mukherjee et al. 2010	Genetics (16 s rRNA gene)	Mukherjee S., Krishnan A., Tamma K., Home C., Navya R., Joseph S., Das, A. & Ramakrishnan, U. (2010) Ecology driving genetic variation: a comparative phylogeography of jungle cat (Felis chaus) and leopard cat (Prionailurus bengalensis) in India. PloS one, 5(10), e13724.	NA
F. chaus	Fc014	JCN2	18.6	75.3167	India	2007	Mukherjee et al. 2010	Genetics (16 s rRNA gene)	Mukherjee S., Krishnan A., Tamma K., Home C., Navya R., Joseph S., Das, A. & Ramakrishnan, U. (2010) Ecology driving genetic variation: a comparative phylogeography of jungle cat (Felis chaus) and leopard cat (Prionailurus bengalensis) in India. PloS one, 5(10), e13724.	NA
F. chaus	Fc015	JCN5	18.6318	74.9343	India	2007	Mukherjee et al. 2010	Genetics (16 s rRNA gene)	Mukherjee S., Krishnan A., Tamma K., Home C., Navya R., Joseph S., Das, A. & Ramakrishnan, U. (2010) Ecology driving genetic variation: a comparative phylogeography of jungle cat (Felis chaus) and leopard cat (Prionailurus bengalensis) in India. PloS one, 5(10), e13724.	NA
F. chaus	Fc016	JCN3	18.7261	75.2605	India	2007	Mukherjee et al. 2010	Genetics (16 s rRNA gene)	Mukherjee S., Krishnan A., Tamma K., Home C., Navya R., Joseph S., Das, A. & Ramakrishnan, U. (2010) Ecology driving genetic variation: a comparative phylogeography of jungle cat (Felis chaus) and leopard cat (Prionailurus bengalensis) in India. PloS one, 5(10), e13724.	NA
F. chaus	Fc017	JCNsk1	19.9667	73.3333	India	2007	Mukherjee et al. 2010	Genetics (16 s rRNA gene)	Mukherjee S., Krishnan A., Tamma K., Home C., Navya R., Joseph S., Das, A. & Ramakrishnan, U. (2010) Ecology driving genetic variation: a comparative phylogeography of jungle cat (Felis chaus) and leopard cat (Prionailurus bengalensis) in India. PloS one, 5(10), e13724.	NA
F. chaus	Fc018	JCRaj2	25.8259	73.3087	India	2007	Mukherjee et al. 2010	Genetics (16 s rRNA gene)	Mukherjee S., Krishnan A., Tamma K., Home C., Navya R., Joseph S., Das, A. & Ramakrishnan, U. (2010) Ecology driving genetic variation: a comparative phylogeography of jungle cat (Felis chaus) and leopard cat (Prionailurus bengalensis) in India. PloS one, 5(10), e13724.	NA
F. chaus	Fc019	JCRaj1	25.8333	73.3333	India	2007	Mukherjee et al. 2010	Genetics (16 s rRNA gene)	Mukherjee S., Krishnan A., Tamma K., Home C., Navya R., Joseph S., Das, A. & Ramakrishnan, U. (2010) Ecology driving genetic variation: a comparative phylogeography of jungle cat (Felis chaus) and leopard cat (Prionailurus bengalensis) in India. PloS one, 5(10), e13724.	NA
F. chaus	Fc020	JCRaj3	25.8806	73.3118	India	2007	Mukherjee et al. 2010	Genetics (16 s rRNA gene)	Mukherjee S., Krishnan A., Tamma K., Home C., Navya R., Joseph S., Das, A. & Ramakrishnan, U. (2010) Ecology driving genetic variation: a comparative phylogeography of jungle cat (Felis chaus) and leopard cat (Prionailurus bengalensis) in India. PloS one, 5(10), e13724.	NA
F. chaus	Fc021	JCMand	12.5	77	India	2008	Mukherjee et al. 2010	Genetics (16 s rRNA gene)	Mukherjee S., Krishnan A., Tamma K., Home C., Navya R., Joseph S., Das, A. & Ramakrishnan, U. (2010) Ecology driving genetic variation: a comparative phylogeography of jungle cat (Felis chaus) and leopard cat (Prionailurus bengalensis) in India. PloS one, 5(10), e13724.	NA
F. chaus	Fc022	JCCorb	29.4724	78.7692	India	2008	Mukherjee et al. 2010	Genetics (16 s rRNA gene)	Mukherjee S., Krishnan A., Tamma K., Home C., Navya R., Joseph S., Das, A. & Ramakrishnan, U. (2010) Ecology driving genetic variation: a comparative phylogeography of jungle cat (Felis chaus) and leopard cat (Prionailurus bengalensis) in India. PloS one, 5(10), e13724.	NA
F. chaus	Fc023	JCNSc10	17.7872	75.906	India	2006	Mukherjee et al. 2010	Genetics (16 s rRNA gene)	Mukherjee S., Krishnan A., Tamma K., Home C., Navya R., Joseph S., Das, A. & Ramakrishnan, U. (2010) Ecology driving genetic variation: a comparative phylogeography of jungle cat (Felis chaus) and leopard cat (Prionailurus bengalensis) in India. PloS one, 5(10), e13724.	NA
F. chaus	Fc024	JCNSc11	17.7872	75.866	India	2006	Mukherjee et al. 2010	Genetics (16 s rRNA gene)	Mukherjee S., Krishnan A., Tamma K., Home C., Navya R., Joseph S., Das, A. & Ramakrishnan, U. (2010) Ecology driving genetic variation: a comparative phylogeography of jungle cat (Felis chaus) and leopard cat (Prionailurus bengalensis) in India. PloS one, 5(10), e13724.	NA
F. chaus	Fc025	JCNSc8	17.7933	75.8579	India	2006	Mukherjee et al. 2010	Genetics (16 s rRNA gene)	Mukherjee S., Krishnan A., Tamma K., Home C., Navya R., Joseph S., Das, A. & Ramakrishnan, U. (2010) Ecology driving genetic variation: a comparative phylogeography of jungle cat (Felis chaus) and leopard cat (Prionailurus bengalensis) in India. PloS one, 5(10), e13724.	NA
F. chaus	Fc026	JCNSc9	17.7953	75.8709	India	2006	Mukherjee et al. 2010	Genetics (16 s rRNA gene)	Mukherjee S., Krishnan A., Tamma K., Home C., Navya R., Joseph S., Das, A. & Ramakrishnan, U. (2010) Ecology driving genetic variation: a comparative phylogeography of jungle cat (Felis chaus) and leopard cat (Prionailurus bengalensis) in India. PloS one, 5(10), e13724.	NA
F. chaus	Fc027	JSL57	26.8324	71.046	India	2007	Mukherjee et al. 2010	Genetics (16 s rRNA gene)	Mukherjee S., Krishnan A., Tamma K., Home C., Navya R., Joseph S., Das, A. & Ramakrishnan, U. (2010) Ecology driving genetic variation: a comparative phylogeography of jungle cat (Felis chaus) and leopard cat (Prionailurus bengalensis) in India. PloS one, 5(10), e13724.	NA
F. chaus	Fc028	STR23	27.3306	76.3964	India	2007	Mukherjee et al. 2010	Genetics (16 s rRNA gene)	Mukherjee S., Krishnan A., Tamma K., Home C., Navya R., Joseph S., Das, A. & Ramakrishnan, U. (2010) Ecology driving genetic variation: a comparative phylogeography of jungle cat (Felis chaus) and leopard cat (Prionailurus bengalensis) in India. PloS one, 5(10), e13724.	NA
F. chaus	Fc029	STR14	27.3602	76.3922	India	2007	Mukherjee et al. 2010	Genetics (16 s rRNA gene)	Mukherjee S., Krishnan A., Tamma K., Home C., Navya R., Joseph S., Das, A. & Ramakrishnan, U. (2010) Ecology driving genetic variation: a comparative phylogeography of jungle cat (Felis chaus) and leopard cat (Prionailurus bengalensis) in India. PloS one, 5(10), e13724.	NA
F. chaus	Fc030	STR51	27.3611	76.4138	India	2007	Mukherjee et al. 2010	Genetics (16 s rRNA gene)	Mukherjee S., Krishnan A., Tamma K., Home C., Navya R., Joseph S., Das, A. & Ramakrishnan, U. (2010) Ecology driving genetic variation: a comparative phylogeography of jungle cat (Felis chaus) and leopard cat (Prionailurus bengalensis) in India. PloS one, 5(10), e13724.	NA
F. chaus	Fc031	BKN23	27.9282	73.0922	India	2007	Mukherjee et al. 2010	Genetics (16 s rRNA gene)	Mukherjee S., Krishnan A., Tamma K., Home C., Navya R., Joseph S., Das, A. & Ramakrishnan, U. (2010) Ecology driving genetic variation: a comparative phylogeography of jungle cat (Felis chaus) and leopard cat (Prionailurus bengalensis) in India. PloS one, 5(10), e13724.	NA
F. chaus	Fc032	BKN18	27.9497	72.4548	India	2007	Mukherjee et al. 2010	Genetics (16 s rRNA gene)	Mukherjee S., Krishnan A., Tamma K., Home C., Navya R., Joseph S., Das, A. & Ramakrishnan, U. (2010) Ecology driving genetic variation: a comparative phylogeography of jungle cat (Felis chaus) and leopard cat (Prionailurus bengalensis) in India. PloS one, 5(10), e13724.	NA
F. chaus	Fc033	BKN34	27.9523	73.0554	India	2007	Mukherjee et al. 2010	Genetics (16 s rRNA gene)	Mukherjee S., Krishnan A., Tamma K., Home C., Navya R., Joseph S., Das, A. & Ramakrishnan, U. (2010) Ecology driving genetic variation: a comparative phylogeography of jungle cat (Felis chaus) and leopard cat (Prionailurus bengalensis) in India. PloS one, 5(10), e13724.	NA
F. chaus	Fc034	BKN1	27.9532	73.049	India	2007	Mukherjee et al. 2010	Genetics (16 s rRNA gene)	Mukherjee S., Krishnan A., Tamma K., Home C., Navya R., Joseph S., Das, A. & Ramakrishnan, U. (2010) Ecology driving genetic variation: a comparative phylogeography of jungle cat (Felis chaus) and leopard cat (Prionailurus bengalensis) in India. PloS one, 5(10), e13724.	NA
F. chaus	Fc035	BKN4	27.9737	73.1056	India	2007	Mukherjee et al. 2010	Genetics (16 s rRNA gene)	Mukherjee S., Krishnan A., Tamma K., Home C., Navya R., Joseph S., Das, A. & Ramakrishnan, U. (2010) Ecology driving genetic variation: a comparative phylogeography of jungle cat (Felis chaus) and leopard cat (Prionailurus bengalensis) in India. PloS one, 5(10), e13724.	NA
F. chaus	Fc036	MPKu13	25.4563	77.7265	India	2008	Mukherjee et al. 2010	Genetics (16 s rRNA gene)	Mukherjee S., Krishnan A., Tamma K., Home C., Navya R., Joseph S., Das, A. & Ramakrishnan, U. (2010) Ecology driving genetic variation: a comparative phylogeography of jungle cat (Felis chaus) and leopard cat (Prionailurus bengalensis) in India. PloS one, 5(10), e13724.	NA
F. chaus	Fc037	MPKu30	25.7742	77.2252	India	2008	Mukherjee et al. 2010	Genetics (16 s rRNA gene)	Mukherjee S., Krishnan A., Tamma K., Home C., Navya R., Joseph S., Das, A. & Ramakrishnan, U. (2010) Ecology driving genetic variation: a comparative phylogeography of jungle cat (Felis chaus) and leopard cat (Prionailurus bengalensis) in India. PloS one, 5(10), e13724.	NA
F. chaus	Fc038	MPKu26	25.8382	77.1552	India	2008	Mukherjee et al. 2010	Genetics (16 s rRNA gene)	Mukherjee S., Krishnan A., Tamma K., Home C., Navya R., Joseph S., Das, A. & Ramakrishnan, U. (2010) Ecology driving genetic variation: a comparative phylogeography of jungle cat (Felis chaus) and leopard cat (Prionailurus bengalensis) in India. PloS one, 5(10), e13724.	NA
F. chaus	Fc039	MPKu9	25.8803	77.1885	India	2008	Mukherjee et al. 2010	Genetics (16 s rRNA gene)	Mukherjee S., Krishnan A., Tamma K., Home C., Navya R., Joseph S., Das, A. & Ramakrishnan, U. (2010) Ecology driving genetic variation: a comparative phylogeography of jungle cat (Felis chaus) and leopard cat (Prionailurus bengalensis) in India. PloS one, 5(10), e13724.	NA
F. chaus	Fc040	JCOrs	20.3931	85.8333	India	2007/2008	Mukherjee et al. 2010	Genetics (16 s rRNA gene)	Mukherjee S., Krishnan A., Tamma K., Home C., Navya R., Joseph S., Das, A. & Ramakrishnan, U. (2010) Ecology driving genetic variation: a comparative phylogeography of jungle cat (Felis chaus) and leopard cat (Prionailurus bengalensis) in India. PloS one, 5(10), e13724.	NA
F. chaus	Fc041	JCHG1	22.0667	71.2	India	2007/2008	Mukherjee et al. 2010	Genetics (16 s rRNA gene)	Mukherjee S., Krishnan A., Tamma K., Home C., Navya R., Joseph S., Das, A. & Ramakrishnan, U. (2010) Ecology driving genetic variation: a comparative phylogeography of jungle cat (Felis chaus) and leopard cat (Prionailurus bengalensis) in India. PloS one, 5(10), e13724.	NA
F. chaus	Fc042	JCKTR	22.1368	80.9209	India	2007/2008	Mukherjee et al. 2010	Genetics (16 s rRNA gene)	Mukherjee S., Krishnan A., Tamma K., Home C., Navya R., Joseph S., Das, A. & Ramakrishnan, U. (2010) Ecology driving genetic variation: a comparative phylogeography of jungle cat (Felis chaus) and leopard cat (Prionailurus bengalensis) in India. PloS one, 5(10), e13724.	NA
F. chaus	Fc043	WB1	23.0094	88.0482	India	2007	Mukherjee et al. 2010	Genetics (16 s rRNA gene)	Mukherjee S., Krishnan A., Tamma K., Home C., Navya R., Joseph S., Das, A. & Ramakrishnan, U. (2010) Ecology driving genetic variation: a comparative phylogeography of jungle cat (Felis chaus) and leopard cat (Prionailurus bengalensis) in India. PloS one, 5(10), e13724.	NA
F. chaus	Fc044	WB2	23.0094	88.0482	India	2007	Mukherjee et al. 2010	Genetics (16 s rRNA gene)	Mukherjee S., Krishnan A., Tamma K., Home C., Navya R., Joseph S., Das, A. & Ramakrishnan, U. (2010) Ecology driving genetic variation: a comparative phylogeography of jungle cat (Felis chaus) and leopard cat (Prionailurus bengalensis) in India. PloS one, 5(10), e13724.	NA
F. chaus	Fc045	JCAiz3	23.7545	92.7328	India	2007	Mukherjee et al. 2010	Genetics (16 s rRNA gene)	Mukherjee S., Krishnan A., Tamma K., Home C., Navya R., Joseph S., Das, A. & Ramakrishnan, U. (2010) Ecology driving genetic variation: a comparative phylogeography of jungle cat (Felis chaus) and leopard cat (Prionailurus bengalensis) in India. PloS one, 5(10), e13724.	NA
F. chaus	Fc046	JCAiz4	23.7545	92.7328	India	2007	Mukherjee et al. 2010	Genetics (16 s rRNA gene)	Mukherjee S., Krishnan A., Tamma K., Home C., Navya R., Joseph S., Das, A. & Ramakrishnan, U. (2010) Ecology driving genetic variation: a comparative phylogeography of jungle cat (Felis chaus) and leopard cat (Prionailurus bengalensis) in India. PloS one, 5(10), e13724.	NA
F. chaus	Fc047	JCGZ14	26.1667	91.75	India	2007	Mukherjee et al. 2010	Genetics (16 s rRNA gene)	Mukherjee S., Krishnan A., Tamma K., Home C., Navya R., Joseph S., Das, A. & Ramakrishnan, U. (2010) Ecology driving genetic variation: a comparative phylogeography of jungle cat (Felis chaus) and leopard cat (Prionailurus bengalensis) in India. PloS one, 5(10), e13724.	NA
F. chaus	Fc048	JCGZ15	26.1667	91.75	India	2007	Mukherjee et al. 2010	Genetics (16 s rRNA gene)	Mukherjee S., Krishnan A., Tamma K., Home C., Navya R., Joseph S., Das, A. & Ramakrishnan, U. (2010) Ecology driving genetic variation: a comparative phylogeography of jungle cat (Felis chaus) and leopard cat (Prionailurus bengalensis) in India. PloS one, 5(10), e13724.	NA
F. chaus	Fc049	JCGZ16	26.1667	91.75	India	2007	Mukherjee et al. 2010	Genetics (16 s rRNA gene)	Mukherjee S., Krishnan A., Tamma K., Home C., Navya R., Joseph S., Das, A. & Ramakrishnan, U. (2010) Ecology driving genetic variation: a comparative phylogeography of jungle cat (Felis chaus) and leopard cat (Prionailurus bengalensis) in India. PloS one, 5(10), e13724.	NA
F. chaus	Fc050	JCGZ2	26.1667	91.75	India	2007	Mukherjee et al. 2010	Genetics (16 s rRNA gene)	Mukherjee S., Krishnan A., Tamma K., Home C., Navya R., Joseph S., Das, A. & Ramakrishnan, U. (2010) Ecology driving genetic variation: a comparative phylogeography of jungle cat (Felis chaus) and leopard cat (Prionailurus bengalensis) in India. PloS one, 5(10), e13724.	NA
F. chaus	Fc051	JCGZ3	26.1667	91.75	India	2007	Mukherjee et al. 2010	Genetics (16 s rRNA gene)	Mukherjee S., Krishnan A., Tamma K., Home C., Navya R., Joseph S., Das, A. & Ramakrishnan, U. (2010) Ecology driving genetic variation: a comparative phylogeography of jungle cat (Felis chaus) and leopard cat (Prionailurus bengalensis) in India. PloS one, 5(10), e13724.	NA
F. chaus	Fc052	JCGZ4	26.1667	91.75	India	2007	Mukherjee et al. 2010	Genetics (16 s rRNA gene)	Mukherjee S., Krishnan A., Tamma K., Home C., Navya R., Joseph S., Das, A. & Ramakrishnan, U. (2010) Ecology driving genetic variation: a comparative phylogeography of jungle cat (Felis chaus) and leopard cat (Prionailurus bengalensis) in India. PloS one, 5(10), e13724.	NA
F. chaus	Fc053	JCGZ1	26.1667	91.75	India	2007	Mukherjee et al. 2010	Genetics (16 s rRNA gene)	Mukherjee S., Krishnan A., Tamma K., Home C., Navya R., Joseph S., Das, A. & Ramakrishnan, U. (2010) Ecology driving genetic variation: a comparative phylogeography of jungle cat (Felis chaus) and leopard cat (Prionailurus bengalensis) in India. PloS one, 5(10), e13724.	NA
F. chaus	Fc054	NA	8.41	76.57	India	NA	Shomita Mukherjee (provided by)	NA	NA	NA
F. chaus	Fc055	NA	10.1	77.2	India	NA	Shomita Mukherjee (provided by)	NA	NA	NA
F. chaus	Fc056	NA	11	76.57	India	NA	Shomita Mukherjee (provided by)	NA	NA	NA
F. chaus	Fc057	NA	11	77	India	NA	Shomita Mukherjee (provided by)	NA	NA	NA
F. chaus	Fc058	NA	12	76	India	NA	Shomita Mukherjee (provided by)	NA	NA	NA
F. chaus	Fc059	NA	12.3	75.3	India	NA	Shomita Mukherjee (provided by)	NA	NA	NA
F. chaus	Fc060	NA	13	80	India	NA	Shomita Mukherjee (provided by)	NA	NA	NA
F. chaus	Fc061	NA	14.24	79	India	NA	Shomita Mukherjee (provided by)	NA	NA	NA
F. chaus	Fc062	NA	14.4	74.5	India	NA	Shomita Mukherjee (provided by)	NA	NA	NA
F. chaus	Fc063	NA	14.4	74.51	India	NA	Shomita Mukherjee (provided by)	NA	NA	NA
F. chaus	Fc064	NA	15.3	75.04	India	NA	Shomita Mukherjee (provided by)	NA	NA	NA
F. chaus	Fc065	NA	15.3	75.04	India	NA	Shomita Mukherjee (provided by)	NA	NA	NA
F. chaus	Fc066	NA	15.3	75.04	India	NA	Shomita Mukherjee (provided by)	NA	NA	NA
F. chaus	Fc067	NA	15.3	75.04	India	NA	Shomita Mukherjee (provided by)	NA	NA	NA
F. chaus	Fc068	NA	15.51	78.01	India	NA	Shomita Mukherjee (provided by)	NA	NA	NA
F. chaus	Fc069	NA	15.51	78.01	India	NA	Shomita Mukherjee (provided by)	NA	NA	NA
F. chaus	Fc070	NA	15.8	78	India	NA	Shomita Mukherjee (provided by)	NA	NA	NA
F. chaus	Fc071	JCHZ1	17.3092	78.5744	India	2007	Mukherjee et al. 2010	Genetics (16 s rRNA gene)	Mukherjee S., Krishnan A., Tamma K., Home C., Navya R., Joseph S., Das, A. & Ramakrishnan, U. (2010) Ecology driving genetic variation: a comparative phylogeography of jungle cat (Felis chaus) and leopard cat (Prionailurus bengalensis) in India. PloS one, 5(10), e13724.	NA
F. chaus	Fc072	JCHZ3	17.3092	78.5744	India	2007	Mukherjee et al. 2010	Genetics (16 s rRNA gene)	Mukherjee S., Krishnan A., Tamma K., Home C., Navya R., Joseph S., Das, A. & Ramakrishnan, U. (2010) Ecology driving genetic variation: a comparative phylogeography of jungle cat (Felis chaus) and leopard cat (Prionailurus bengalensis) in India. PloS one, 5(10), e13724.	NA
F. chaus	Fc073	NA	18.34	73.58	India	NA	Shomita Mukherjee (provided by)	NA	NA	NA
F. chaus	Fc074	NA	19.4	78.31	India	NA	Shomita Mukherjee (provided by)	NA	NA	NA
F. chaus	Fc075	NA	20.3	76.22	India	NA	Shomita Mukherjee (provided by)	NA	NA	NA
F. chaus	Fc076	NA	21.31	76.22	India	NA	Shomita Mukherjee (provided by)	NA	NA	NA
F. chaus	Fc077	NA	21.32	70.32	India	NA	Shomita Mukherjee (provided by)	NA	NA	NA
F. chaus	Fc078	NA	21.48	80.16	India	NA	Shomita Mukherjee (provided by)	NA	NA	NA
F. chaus	Fc079	NA	21.48	80.16	India	NA	Shomita Mukherjee (provided by)	NA	NA	NA
F. chaus	Fc080	NA	21.48	80.16	India	NA	Shomita Mukherjee (provided by)	NA	NA	NA
F. chaus	Fc081	NA	21.7	75	India	NA	Shomita Mukherjee (provided by)	NA	NA	NA
F. chaus	Fc082	NA	21.7	75	India	NA	Shomita Mukherjee (provided by)	NA	NA	NA
F. chaus	Fc083	NA	22	71	India	NA	Shomita Mukherjee (provided by)	NA	NA	NA
F. chaus	Fc084	NA	22	76.35	India	NA	Shomita Mukherjee (provided by)	NA	NA	NA
F. chaus	Fc085	NA	22	84	India	NA	Shomita Mukherjee (provided by)	NA	NA	NA
F. chaus	Fc086	NA	22	76.35	India	NA	Shomita Mukherjee (provided by)	NA	NA	NA
F. chaus	Fc087	NA	22.31	85.5	India	NA	Shomita Mukherjee (provided by)	NA	NA	NA
F. chaus	Fc088	NA	22.44	77.45	India	NA	Shomita Mukherjee (provided by)	NA	NA	NA
F. chaus	Fc089	NA	22.44	77.45	India	NA	Shomita Mukherjee (provided by)	NA	NA	NA
F. chaus	Fc090	NA	22.5	69.48	India	NA	Shomita Mukherjee (provided by)	NA	NA	NA
F. chaus	Fc091	NA	22.5	77.5	India	NA	Shomita Mukherjee (provided by)	NA	NA	NA
F. chaus	Fc092	NA	23	76	India	NA	Shomita Mukherjee (provided by)	NA	NA	NA
F. chaus	Fc093	NA	23	76	India	NA	Shomita Mukherjee (provided by)	NA	NA	NA
F. chaus	Fc094	NA	23	77.8	India	NA	Shomita Mukherjee (provided by)	NA	NA	NA
F. chaus	Fc095	NA	23	77.8	India	NA	Shomita Mukherjee (provided by)	NA	NA	NA
F. chaus	Fc096	NA	23	80.5	India	NA	Shomita Mukherjee (provided by)	NA	NA	NA
F. chaus	Fc097	NA	23	77.8	India	1912	BNHS	Museum sample skull (BNHS)	NA	NA
F. chaus	Fc098	NA	23	77.8	India	NA	Shomita Mukherjee (provided by)	NA	NA	NA
F. chaus	Fc099	NA	23	77.8	India	NA	Shomita Mukherjee (provided by)	NA	NA	NA
F. chaus	Fc100	NA	23	77.8	India	NA	Shomita Mukherjee (provided by)	NA	NA	NA
F. chaus	Fc101	NA	23.12	69.54	India	1911	BNHS	Museum sample skin (BNHS)	NA	NA
F. chaus	Fc102	NA	23.12	69.54	India	NA	Shomita Mukherjee (provided by)	NA	NA	NA
F. chaus	Fc103	NA	23.25	70.42	India	NA	Shomita Mukherjee (provided by)	NA	NA	NA
F. chaus	Fc104	NA	23.3	77.08	India	NA	Shomita Mukherjee (provided by)	NA	NA	NA
F. chaus	Fc105	NA	23.33	77.08	India	NA	Shomita Mukherjee (provided by)	NA	NA	NA
F. chaus	Fc106	NA	23.44	76	India	NA	Shomita Mukherjee (provided by)	NA	NA	NA
F. chaus	Fc107	NA	23.44	76	India	NA	Shomita Mukherjee (provided by)	NA	NA	NA
F. chaus	Fc108	NA	24	70	India	NA	Shomita Mukherjee (provided by)	NA	NA	NA
F. chaus	Fc109	NA	24	71	India	NA	Shomita Mukherjee (provided by)	NA	NA	NA
F. chaus	Fc110	NA	24	84	India	NA	Shomita Mukherjee (provided by)	NA	NA	NA
F. chaus	Fc111	NA	24	84	India	NA	Shomita Mukherjee (provided by)	NA	NA	NA
F. chaus	Fc112	NA	24	85.23	India	NA	Shomita Mukherjee (provided by)	NA	NA	NA
F. chaus	Fc113	NA	24	85.23	India	NA	Shomita Mukherjee (provided by)	NA	NA	NA
F. chaus	Fc114	NA	24	85.23	India	NA	Shomita Mukherjee (provided by)	NA	NA	NA
F. chaus	Fc115	NA	24.14	72.13	India	NA	Shomita Mukherjee (provided by)	NA	NA	NA
F. chaus	Fc116	NA	24.14	72.29	India	NA	Shomita Mukherjee (provided by)	NA	NA	NA
F. chaus	Fc117	NA	24.14	72.5	India	NA	Shomita Mukherjee (provided by)	NA	NA	NA
F. chaus	Fc118	NA	24.48	85	India	NA	Shomita Mukherjee (provided by)	NA	NA	NA
F. chaus	Fc119	NA	26	74	India	NA	Shomita Mukherjee (provided by)	NA	NA	NA
F. chaus	Fc120	NA	26	78	India	NA	Shomita Mukherjee (provided by)	NA	NA	NA
F. chaus	Fc121	NA	26	86	India	NA	Shomita Mukherjee (provided by)	NA	NA	NA
F. chaus	Fc122	NA	26	94.5	India	NA	Shomita Mukherjee (provided by)	NA	NA	NA
F. chaus	Fc123	NA	26.1	85.54	India	NA	Shomita Mukherjee (provided by)	NA	NA	NA
F. chaus	Fc124	NA	26.1	85.54	India	NA	Shomita Mukherjee (provided by)	NA	NA	NA
F. chaus	Fc125	NA	26.1	85.54	India	NA	Shomita Mukherjee (provided by)	NA	NA	NA
F. chaus	Fc126	NA	26.1	85.54	India	NA	Shomita Mukherjee (provided by)	NA	NA	NA
F. chaus	Fc127	NA	26.1	85.54	India	NA	Shomita Mukherjee (provided by)	NA	NA	NA
F. chaus	Fc128	NA	26.1	85.54	India	NA	Shomita Mukherjee (provided by)	NA	NA	NA
F. chaus	Fc129	NA	26.3	87.3	India	NA	Shomita Mukherjee (provided by)	NA	NA	NA
F. chaus	Fc130	NA	26.3	87.3	India	NA	Shomita Mukherjee (provided by)	NA	NA	NA
F. chaus	Fc131	NA	26.45	83.23	India	NA	Shomita Mukherjee (provided by)	NA	NA	NA
F. chaus	Fc132	NA	26.5	73	India	NA	Shomita Mukherjee (provided by)	NA	NA	NA
F. chaus	Fc133	NA	26.5	78	India	NA	Shomita Mukherjee (provided by)	NA	NA	NA
F. chaus	Fc134	NA	26.5	91	India	NA	Shomita Mukherjee (provided by)	NA	NA	NA
F. chaus	Fc135	NA	26.54	75.16	India	NA	Shomita Mukherjee (provided by)	NA	NA	NA
F. chaus	Fc136	NA	26.8	75	India	NA	Shomita Mukherjee (provided by)	NA	NA	NA
F. chaus	Fc137	NA	27	90	India	NA	Shomita Mukherjee (provided by)	NA	NA	NA
F. chaus	Fc138	NA	27.02	88.2	India	NA	Shomita Mukherjee (provided by)	NA	NA	NA
F. chaus	Fc139	NA	27.2	88.39	India	NA	Shomita Mukherjee (provided by)	NA	NA	NA
F. chaus	Fc140	NA	27.33	78.39	India	NA	Shomita Mukherjee (provided by)	NA	NA	NA
F. chaus	Fc141	NA	28	78	India	1911	BNHS	Museum sample skin (BNHS)	NA	NA
F. chaus	Fc142	NA	29.23	79.07	India	NA	Shomita Mukherjee (provided by)	NA	NA	NA
F. chaus	Fc143	NA	29.23	79.07	India	NA	Shomita Mukherjee (provided by)	NA	NA	NA
F. chaus	Fc144	NA	29.36	79.4	India	NA	Shomita Mukherjee (provided by)	NA	NA	NA
F. chaus	Fc145	NA	29.5	79	India	NA	Shomita Mukherjee (provided by)	NA	NA	NA
F. chaus	Fc146	NA	29.5	79	India	1914	BNHS	Museum sample skin (BNHS)	NA	NA
F. chaus	Fc147	NA	29.5	79	India	NA	Shomita Mukherjee (provided by)	NA	NA	NA
F. chaus	Fc148	NA	29.5	79.5	India	NA	Shomita Mukherjee (provided by)	NA	NA	NA
F. chaus	Fc149	NA	29.5	79	India	NA	Shomita Mukherjee (provided by)	NA	NA	NA
F. chaus	Fc150	NA	30.19	78.03	India	NA	Shomita Mukherjee (provided by)	NA	NA	NA
F. chaus	Fc151	NA	30.5	79	India	NA	Shomita Mukherjee (provided by)	NA	NA	NA
F. chaus	Fc152	NA	30.5	79	India	NA	Shomita Mukherjee (provided by)	NA	NA	NA
F. chaus	Fc153	NA	30.5	79	India	NA	Shomita Mukherjee (provided by)	NA	NA	NA
F. chaus	Fc154	NA	30.56	79.02	India	NA	Shomita Mukherjee (provided by)	NA	NA	NA
F. chaus	Fc155	NA	31	79	India	NA	Shomita Mukherjee (provided by)	NA	NA	NA
F. chaus	Fc156	NA	31.07	77.09	India	NA	Shomita Mukherjee (provided by)	NA	NA	NA
F. chaus	Fc157	NA	32	75	India	NA	Shomita Mukherjee (provided by)	NA	NA	NA
F. chaus	Fc158	NA	32	75	India	NA	Shomita Mukherjee (provided by)	NA	NA	NA
F. chaus	Fc159	NA	32	76.5	India	NA	Shomita Mukherjee (provided by)	NA	NA	NA
F. chaus	Fc160	NA	32	76.5	India	NA	Shomita Mukherjee (provided by)	NA	NA	NA
F. chaus	Fc161	NA	32	76.5	India	NA	Shomita Mukherjee (provided by)	NA	NA	NA
F. chaus	Fc162	NA	32.04	76.16	India	NA	Shomita Mukherjee (provided by)	NA	NA	NA
F. chaus	Fc163	NA	32.14	76.16	India	NA	Shomita Mukherjee (provided by)	NA	NA	NA
F. chaus	Fc164	NA	32.14	76.24	India	NA	Shomita Mukherjee (provided by)	NA	NA	NA
F. chaus	Fc165	NA	32.29	74.35	India	NA	Shomita Mukherjee (provided by)	NA	NA	NA
F. chaus	Fc166	NA	34	76	India	NA	Shomita Mukherjee (provided by)	NA	NA	NA
F. chaus	Fc167	NA	34	76	India	NA	Shomita Mukherjee (provided by)	NA	NA	NA
F. chaus	Fc168	NA	34	76	India	NA	Shomita Mukherjee (provided by)	NA	NA	NA
F. chaus	Fc169	NA	34	76	India	NA	Shomita Mukherjee (provided by)	NA	NA	NA
F. chaus	Fc170	NA	34	76	India	NA	Shomita Mukherjee (provided by)	NA	NA	NA
F. chaus	Fc171	NA	34	76	India	NA	Shomita Mukherjee (provided by)	NA	NA	NA
F. chaus	Fc172	NA	34	76	India	NA	Shomita Mukherjee (provided by)	NA	NA	NA
F. chaus	Fc173	NA	34	76	India	NA	Shomita Mukherjee (provided by)	NA	NA	NA
F. chaus	Fc174	NA	34	76	India	NA	Shomita Mukherjee (provided by)	NA	NA	NA
F. chaus	Fc175	NA	NA	NA	India	1951	BNHS	Museum sample skin (BNHS)	NA	NA
F. chaus	Fc176	NA	NA	NA	India	1930	BNHS	Museum sample skin (BNHS)	NA	NA
F. chaus	Fc178	K85	22.2687	80.5248	India	2012	Prachi Thatte	Genetic evidence (cytb sequence)	Unpublished data	NA
F. chaus	Fc179	K90	22.2854	80.5337	India	2012	Prachi Thatte	Genetic evidence (cytb sequence)	Unpublished data	NA
F. chaus	Fc189	B143	23.5984	81.0774	India	2011	Prachi Thatte	Genetic evidence (cytb sequence)	Unpublished data	NA
F. chaus	Fc190	B146	23.5961	81.0731	India	2011	Prachi Thatte	Genetic evidence (cytb sequence)	Unpublished data	NA
F. chaus	Fc191	B169	23.566	81.0853	India	2011	Prachi Thatte	Genetic evidence (cytb sequence)	Unpublished data	NA
F. chaus	Fc192	B87	23.6162	81.0028	India	2011	Prachi Thatte	Genetic evidence (cytb sequence)	Unpublished data	NA
F. chaus	Fc193	K22	22.2415	80.9768	India	2012	Prachi Thatte	Genetic evidence (cytb sequence)	Unpublished data	NA
F. chaus	Fc194	K24	22.2392	80.9773	India	2012	Prachi Thatte	Genetic evidence (cytb sequence)	Unpublished data	NA
F. chaus	Fc195	K61	22.1832	80.9931	India	2012	Prachi Thatte	Genetic evidence (cytb sequence)	Unpublished data	NA
F. chaus	Fc196	K77	22.1702	80.9966	India	2012	Prachi Thatte	Genetic evidence (cytb sequence)	Unpublished data	NA
F. chaus	Fc197	K109	22.248	80.5647	India	2012	Prachi Thatte	Genetic evidence (cytb sequence)	Unpublished data	NA
F. chaus	Fc198	K110	22.2427	80.574	India	2012	Prachi Thatte	Genetic evidence (cytb sequence)	Unpublished data	NA
F. chaus	Fc199	K111	22.2513	80.5615	India	2012	Prachi Thatte	Genetic evidence (cytb sequence)	Unpublished data	NA
F. chaus	Fc200	K114	22.2486	80.564	India	2012	Prachi Thatte	Genetic evidence (cytb sequence)	Unpublished data	NA
F. chaus	Fc201	K125	22.3245	80.5691	India	2012	Prachi Thatte	Genetic evidence (cytb sequence)	Unpublished data	NA
F. chaus	Fc202	K194	22.3917	80.6379	India	2012	Prachi Thatte	Genetic evidence (cytb sequence)	Unpublished data	NA
F. chaus	Fc203	K208	22.3849	80.5501	India	2012	Prachi Thatte	Genetic evidence (cytb sequence)	Unpublished data	NA
F. chaus	Fc204	K228	22.28	80.5764	India	2012	Prachi Thatte	Genetic evidence (cytb sequence)	Unpublished data	NA
F. chaus	Fc205	K245	22.2857	80.6165	India	2012	Prachi Thatte	Genetic evidence (cytb sequence)	Unpublished data	NA
F. chaus	Fc206	K289	22.2151	80.6923	India	2012	Prachi Thatte	Genetic evidence (cytb sequence)	Unpublished data	NA
F. chaus	Fc207	K309	22.3586	80.6354	India	2012	Prachi Thatte	Genetic evidence (cytb sequence)	Unpublished data	NA
F. chaus	Fc208	K310	22.3673	80.66	India	2012	Prachi Thatte	Genetic evidence (cytb sequence)	Unpublished data	NA
F. chaus	Fc209	K347	22.3129	80.5975	India	2012	Prachi Thatte	Genetic evidence (cytb sequence)	Unpublished data	NA
F. chaus	Fc210	K350	22.3075	80.5965	India	2012	Prachi Thatte	Genetic evidence (cytb sequence)	Unpublished data	NA
F. chaus	Fc211	K376	22.1713	80.607	India	2012	Prachi Thatte	Genetic evidence (cytb sequence)	Unpublished data	NA
F. chaus	Fc212	K384	22.1791	80.6657	India	2012	Prachi Thatte	Genetic evidence (cytb sequence)	Unpublished data	NA
F. chaus	Fc213	K385	22.1756	80.6816	India	2012	Prachi Thatte	Genetic evidence (cytb sequence)	Unpublished data	NA
F. chaus	Fc214	K389	22.1791	80.6716	India	2012	Prachi Thatte	Genetic evidence (cytb sequence)	Unpublished data	NA
F. chaus	Fc215	K409	22.2013	80.5976	India	2012	Prachi Thatte	Genetic evidence (cytb sequence)	Unpublished data	NA
F. chaus	Fc216	K412	22.2075	80.581	India	2012	Prachi Thatte	Genetic evidence (cytb sequence)	Unpublished data	NA
F. chaus	Fc217	K414	22.2067	80.5822	India	2012	Prachi Thatte	Genetic evidence (cytb sequence)	Unpublished data	NA
F. chaus	Fc218	K416	22.1926	80.5822	India	2012	Prachi Thatte	Genetic evidence (cytb sequence)	Unpublished data	NA
F. chaus	Fc219	K418	22.202	80.7062	India	2012	Prachi Thatte	Genetic evidence (cytb sequence)	Unpublished data	NA
F. chaus	Fc220	K423	22.2447	80.6691	India	2012	Prachi Thatte	Genetic evidence (cytb sequence)	Unpublished data	NA
F. chaus	Fc221	K440	22.2012	80.6483	India	2012	Prachi Thatte	Genetic evidence (cytb sequence)	Unpublished data	NA
F. chaus	Fc222	K501	22.3368	80.6655	India	2012	Prachi Thatte	Genetic evidence (cytb sequence)	Unpublished data	NA
F. chaus	Fc223	K512	22.1241	80.7456	India	2012	Prachi Thatte	Genetic evidence (cytb sequence)	Unpublished data	NA
F. chaus	Fc224	K588	22.4056	80.6765	India	2012	Prachi Thatte	Genetic evidence (cytb sequence)	Unpublished data	NA
F. chaus	Fc225	K701	22.228	80.7413	India	2012	Prachi Thatte	Genetic evidence (cytb sequence)	Unpublished data	NA
F. chaus	Fc226	K787	22.1727	80.9204	India	2012	Prachi Thatte	Genetic evidence (cytb sequence)	Unpublished data	NA
F. chaus	Fc227	K798	22.1936	80.9535	India	2012	Prachi Thatte	Genetic evidence (cytb sequence)	Unpublished data	NA
F. chaus	Fc228	PTR223	24.5998	79.8341	India	2011	Prachi Thatte	Genetic evidence (cytb sequence)	Unpublished data	NA
F. chaus	Fc229	NA	25.4665	94.366	India	1999	Pilot Dovih	Direct observation	Personal communication	Grey color, trap
F. chaus	Fc230	NA	15.9901	78.6816	India	2012/2014	Navya R	Camera-trap photo	Camera-trap photos from WII	Shared with Navya R in NSTR May2014
F. chaus	Fc231	35670	27.2333	88.7167	India	1931	Global Biodiversity Information Facility (GBIF)	Skin, skull	Global Biodiversity Information Facility (GBIF)	NA
F. chaus	Fc232	91253	22	79	India	1958	Global Biodiversity Information Facility (GBIF)	Skin, skull	Global Biodiversity Information Facility (GBIF)	NA
F. chaus	Fc233	83101	15.4667	75.0167	India	1912	Global Biodiversity Information Facility (GBIF)	Skin, skull	Global Biodiversity Information Facility (GBIF)	NA
F. chaus	Fc234	221478	22.2983	80.5883	India	2010	Global Biodiversity Information Facility (GBIF)	NA	Global Biodiversity Information Facility (GBIF)	NA
F. chaus	Fc235	91252	22	79	India	1958	Global Biodiversity Information Facility (GBIF)	Skin, skull	Global Biodiversity Information Facility (GBIF)	NA
F. chaus	Fc236	56785	22.2	80.9333	India	1959	Global Biodiversity Information Facility (GBIF)	NA	Global Biodiversity Information Facility (GBIF)	SP
F. chaus	Fc237	2815	22.3833	76.35	India	1972	Global Biodiversity Information Facility (GBIF)	Skin, skull	Global Biodiversity Information Facility (GBIF)	NA
F. chaus	Fc238	56782	22.2	80.9333	India	1959	Global Biodiversity Information Facility (GBIF)	NA	Global Biodiversity Information Facility (GBIF)	SP
F. chaus	Fc239	91257	27.1833	78.0167	India	1958	Global Biodiversity Information Facility (GBIF)	Skin, skull	Global Biodiversity Information Facility (GBIF)	NA
F. chaus	Fc240	56786	22.2	80.9333	India	1959	Global Biodiversity Information Facility (GBIF)	NA	Global Biodiversity Information Facility (GBIF)	SP
F. chaus	Fc241	75823	25.4667	91.7667	India	1952	Global Biodiversity Information Facility (GBIF)	Skin, skull	Global Biodiversity Information Facility (GBIF)	NA
F. chaus	Fc242	75827	26.1333	91.5	India	1949	Global Biodiversity Information Facility (GBIF)	Skin, skull	Global Biodiversity Information Facility (GBIF)	NA
F. chaus	Fc243	91254	22	79	India	1958	Global Biodiversity Information Facility (GBIF)	Skin, skull	Global Biodiversity Information Facility (GBIF)	NA
F. chaus	Fc244	75824	25.4667	91.7667	India	1952	Global Biodiversity Information Facility (GBIF)	Skin, skull	Global Biodiversity Information Facility (GBIF)	NA
F. chaus	Fc245	91256	22	79	India	1958	Global Biodiversity Information Facility (GBIF)	Skin, skull	Global Biodiversity Information Facility (GBIF)	NA
F. chaus	Fc246	91255	22	79	India	1958	Global Biodiversity Information Facility (GBIF)	Skin, skull	Global Biodiversity Information Facility (GBIF)	NA
F. chaus	Fc247	75825	25.4667	91.7667	India	1952	Global Biodiversity Information Facility (GBIF)	Skin, skull	Global Biodiversity Information Facility (GBIF)	NA
F. chaus	Fc248	2815	22.3833	76.35	India	1972	Global Biodiversity Information Facility (GBIF)	Skin, skull	Global Biodiversity Information Facility (GBIF)	NA
F. chaus	Fc249	29789	19.4167	80.0667	India	1925	Global Biodiversity Information Facility (GBIF)	Skin, skull	Global Biodiversity Information Facility (GBIF)	NA
F. chaus	Fc250	84811	25.4667	91.7667	India	1955	Global Biodiversity Information Facility (GBIF)	Skin, skull	Global Biodiversity Information Facility (GBIF)	NA
F. chaus	Fc251	83100	23.9833	85.35	India	1914	Global Biodiversity Information Facility (GBIF)	Skin, skull	Global Biodiversity Information Facility (GBIF)	NA
F. chaus	Fc252	8224	27.3	95.9284	India	1944	Global Biodiversity Information Facility (GBIF)	NA	Global Biodiversity Information Facility (GBIF)	SP
F. chaus	Fc253	56781	22.2	80.9333	India	1959	Global Biodiversity Information Facility (GBIF)	NA	Global Biodiversity Information Facility (GBIF)	SP
F. chaus	Fc254	56780	22.2	80.9333	India	1959	Global Biodiversity Information Facility (GBIF)	NA	Global Biodiversity Information Facility (GBIF)	SP
F. chaus	Fc255	56783	22.1564	80.9333	India	1959	Global Biodiversity Information Facility (GBIF)	NA	Global Biodiversity Information Facility (GBIF)	SP
F. chaus	Fc256	56784	22.0256	80.9333	India	1959	Global Biodiversity Information Facility (GBIF)	NA	Global Biodiversity Information Facility (GBIF)	SP
F. chaus	Fc257	35669	27.2333	88.7167	India	1931	Global Biodiversity Information Facility (GBIF)	Skin, skull	Global Biodiversity Information Facility (GBIF)	NA
F. chaus	Fc258	MR.7957	28.5179	77.1069	India	1961	Global Biodiversity Information Facility (GBIF)	skin	Global Biodiversity Information Facility (GBIF)	NA
F. chaus	Fc259	MR.7955	28.3214	77.0333	India	1961	Global Biodiversity Information Facility (GBIF)	Skin, skull	Global Biodiversity Information Facility (GBIF)	NA
F. chaus	Fc260	MR.13004	22.2806	77.8948	India	1967	Global Biodiversity Information Facility (GBIF)	skull	Global Biodiversity Information Facility (GBIF)	NA
F. chaus	Fc261	MR.7952	17.6404	78.1989	India	1961	Global Biodiversity Information Facility (GBIF)	Skin, skull	Global Biodiversity Information Facility (GBIF)	NA
F. chaus	Fc262	MR.7953	17.5376	78.306	India	1961	Global Biodiversity Information Facility (GBIF)	skull, skin	Global Biodiversity Information Facility (GBIF)	NA
F. chaus	Fc263	MR.4602	22.6167	77.75	India	1959	Global Biodiversity Information Facility (GBIF)	skull, skin	Global Biodiversity Information Facility (GBIF)	NA
F. chaus	Fc264	MR.7958	21.7667	82.9	India	1961	Global Biodiversity Information Facility (GBIF)	skull	Global Biodiversity Information Facility (GBIF)	NA
F. chaus	Fc265	MR.7954	17.1777	78.6808	India	1959	Global Biodiversity Information Facility (GBIF)	skin	Global Biodiversity Information Facility (GBIF)	NA
F. chaus	Fc266	MR.4601	22.6167	77.75	India	1959	Global Biodiversity Information Facility (GBIF)	skin, skull	Global Biodiversity Information Facility (GBIF)	NA
F. chaus	Fc267	MR.7956	28.4152	76.9906	India	1961	Global Biodiversity Information Facility (GBIF)	skull, skin	Global Biodiversity Information Facility (GBIF)	NA
F. chaus	Fc268	1203745015	23.6639	81.0134	India	2013	Global Biodiversity Information Facility (GBIF)	NA	Global Biodiversity Information Facility (GBIF)	NA
F. chaus	Fc269	96336	7.83333	80.9833	Sri Lanka	1963	Global Biodiversity Information Facility (GBIF)	skin,skull	Global Biodiversity Information Facility (GBIF)	NA
F. chaus	Fc270	104413	27.2334	85.0667	Nepal	1967	Global Biodiversity Information Facility (GBIF)	skin,skull,skel	Global Biodiversity Information Facility (GBIF)	NA
F. chaus	Fc271	105559	27.0667	85.1	Nepal	1967	Global Biodiversity Information Facility (GBIF)	skin,skull	Global Biodiversity Information Facility (GBIF)	NA
F. chaus	Fc272	105560	27.95	81.7833	Nepal	1968	Global Biodiversity Information Facility (GBIF)	skin,skull	Global Biodiversity Information Facility (GBIF)	NA
F. chaus	Fc273	105558	27.0667	85.1	Nepal	1967	Global Biodiversity Information Facility (GBIF)	skin,skull	Global Biodiversity Information Facility (GBIF)	NA
F. chaus	Fc274	114385	27.3	87.2	Nepal	1973	Global Biodiversity Information Facility (GBIF)	skin,skull,skel	Global Biodiversity Information Facility (GBIF)	NA
F. chaus	Fc275	104412	27.45	85.0505	Nepal	1967	Global Biodiversity Information Facility (GBIF)	skin,skull,skel	Global Biodiversity Information Facility (GBIF)	NA
F. chaus	Fc276	94103	27.6	85.3	Nepal	1960	Global Biodiversity Information Facility (GBIF)	skin,skull	Global Biodiversity Information Facility (GBIF)	NA
F. chaus	Fc277	402453437	27.4683	84.4796	Nepal	2013	Global Biodiversity Information Facility (GBIF)	NA	Global Biodiversity Information Facility (GBIF)	NA
F. chaus	Fc278	211	22.7311	87.9342	India	2013	Tiasa Adhya	Genetics (16 s rRNA gene)	Adhya, T. (2014) Habitat use and diet of two sympatric felids–the Fishing Cat (Prionailurus viverrinus) and the Jungle Cat (Felis chaus) in a human-dominated landscape in suburban Kolkata. MSc Thesis, Tata Institute of Fundamental Research, Mumbai, India	NA
F. chaus	Fc279	213	22.699	87.9347	India	2013	Tiasa Adhya	Genetics (16 s rRNA gene)	Adhya, T. (2014) Habitat use and diet of two sympatric felids–the Fishing Cat (Prionailurus viverrinus) and the Jungle Cat (Felis chaus) in a human-dominated landscape in suburban Kolkata. MSc Thesis, Tata Institute of Fundamental Research, Mumbai, India	NA
F. chaus	Fc280	214	22.6792	87.9268	India	2013	Tiasa Adhya	Genetics (16 s rRNA gene)	Adhya, T. (2014) Habitat use and diet of two sympatric felids–the Fishing Cat (Prionailurus viverrinus) and the Jungle Cat (Felis chaus) in a human-dominated landscape in suburban Kolkata. MSc Thesis, Tata Institute of Fundamental Research, Mumbai, India	NA
F. chaus	Fc281	217	22.6411	87.9612	India	2013	Tiasa Adhya	Genetics (16 s rRNA gene)	Adhya, T. (2014) Habitat use and diet of two sympatric felids–the Fishing Cat (Prionailurus viverrinus) and the Jungle Cat (Felis chaus) in a human-dominated landscape in suburban Kolkata. MSc Thesis, Tata Institute of Fundamental Research, Mumbai, India	NA
F. chaus	Fc282	225	22.6864	88.2178	India	2013	Tiasa Adhya	Genetics (16 s rRNA gene)	Adhya, T. (2014) Habitat use and diet of two sympatric felids–the Fishing Cat (Prionailurus viverrinus) and the Jungle Cat (Felis chaus) in a human-dominated landscape in suburban Kolkata. MSc Thesis, Tata Institute of Fundamental Research, Mumbai, India	NA
F. chaus	Fc283	216	22.6545	87.967	India	2013	Tiasa Adhya	Genetics (16 s rRNA gene)	Adhya, T. (2014) Habitat use and diet of two sympatric felids–the Fishing Cat (Prionailurus viverrinus) and the Jungle Cat (Felis chaus) in a human-dominated landscape in suburban Kolkata. MSc Thesis, Tata Institute of Fundamental Research, Mumbai, India	NA
F. chaus	Fc284	41	22.6614	88.3025	India	2013	Tiasa Adhya	Genetics (16 s rRNA gene)	Adhya, T. (2014) Habitat use and diet of two sympatric felids–the Fishing Cat (Prionailurus viverrinus) and the Jungle Cat (Felis chaus) in a human-dominated landscape in suburban Kolkata. MSc Thesis, Tata Institute of Fundamental Research, Mumbai, India	NA
F. chaus	Fc285	34	22.6584	88.3048	India	2013	Tiasa Adhya	Genetics (16 s rRNA gene)	Adhya, T. (2014) Habitat use and diet of two sympatric felids–the Fishing Cat (Prionailurus viverrinus) and the Jungle Cat (Felis chaus) in a human-dominated landscape in suburban Kolkata. MSc Thesis, Tata Institute of Fundamental Research, Mumbai, India	NA
F. chaus	Fc286	42	22.6602	88.304	India	2013	Tiasa Adhya	Genetics (16 s rRNA gene)	Adhya, T. (2014) Habitat use and diet of two sympatric felids–the Fishing Cat (Prionailurus viverrinus) and the Jungle Cat (Felis chaus) in a human-dominated landscape in suburban Kolkata. MSc Thesis, Tata Institute of Fundamental Research, Mumbai, India	NA
F. chaus	Fc287	218	22.6237	87.9288	India	2013	Tiasa Adhya	Genetics (16 s rRNA gene)	Adhya, T. (2014) Habitat use and diet of two sympatric felids–the Fishing Cat (Prionailurus viverrinus) and the Jungle Cat (Felis chaus) in a human-dominated landscape in suburban Kolkata. MSc Thesis, Tata Institute of Fundamental Research, Mumbai, India	NA
F. chaus	Fc288	220	22.6314	87.9485	India	2013	Tiasa Adhya	Genetics (16 s rRNA gene)	Adhya, T. (2014) Habitat use and diet of two sympatric felids–the Fishing Cat (Prionailurus viverrinus) and the Jungle Cat (Felis chaus) in a human-dominated landscape in suburban Kolkata. MSc Thesis, Tata Institute of Fundamental Research, Mumbai, India	NA
F. chaus	Fc289	221	22.6239	87.9493	India	2013	Tiasa Adhya	Genetics (16 s rRNA gene)	Adhya, T. (2014) Habitat use and diet of two sympatric felids–the Fishing Cat (Prionailurus viverrinus) and the Jungle Cat (Felis chaus) in a human-dominated landscape in suburban Kolkata. MSc Thesis, Tata Institute of Fundamental Research, Mumbai, India	NA
F. chaus	Fc290	215	22.6449	87.9629	India	2013	Tiasa Adhya	Genetics (16 s rRNA gene)	Adhya, T. (2014) Habitat use and diet of two sympatric felids–the Fishing Cat (Prionailurus viverrinus) and the Jungle Cat (Felis chaus) in a human-dominated landscape in suburban Kolkata. MSc Thesis, Tata Institute of Fundamental Research, Mumbai, India	NA
F. chaus	Fc291	219	22.6225	87.9556	India	2013	Tiasa Adhya	Genetics (16 s rRNA gene)	Adhya, T. (2014) Habitat use and diet of two sympatric felids–the Fishing Cat (Prionailurus viverrinus) and the Jungle Cat (Felis chaus) in a human-dominated landscape in suburban Kolkata. MSc Thesis, Tata Institute of Fundamental Research, Mumbai, India	NA
F. chaus	Fc292	222	22.6338	87.9834	India	2013	Tiasa Adhya	Genetics (16 s rRNA gene)	Adhya, T. (2014) Habitat use and diet of two sympatric felids–the Fishing Cat (Prionailurus viverrinus) and the Jungle Cat (Felis chaus) in a human-dominated landscape in suburban Kolkata. MSc Thesis, Tata Institute of Fundamental Research, Mumbai, India	NA
F. chaus	Fc293	223	22.6177	87.9758	India	2013	Tiasa Adhya	Genetics (16 s rRNA gene)	Adhya, T. (2014) Habitat use and diet of two sympatric felids–the Fishing Cat (Prionailurus viverrinus) and the Jungle Cat (Felis chaus) in a human-dominated landscape in suburban Kolkata. MSc Thesis, Tata Institute of Fundamental Research, Mumbai, India	NA
F. chaus	Fc294	224	22.616	87.9748	India	2013	Tiasa Adhya	Genetics (16 s rRNA gene)	Adhya, T. (2014) Habitat use and diet of two sympatric felids–the Fishing Cat (Prionailurus viverrinus) and the Jungle Cat (Felis chaus) in a human-dominated landscape in suburban Kolkata. MSc Thesis, Tata Institute of Fundamental Research, Mumbai, India	NA
F. chaus	Fc295	121	22.5697	87.9274	India	2013	Tiasa Adhya	Genetics (16 s rRNA gene)	Adhya, T. (2014) Habitat use and diet of two sympatric felids–the Fishing Cat (Prionailurus viverrinus) and the Jungle Cat (Felis chaus) in a human-dominated landscape in suburban Kolkata. MSc Thesis, Tata Institute of Fundamental Research, Mumbai, India	NA
F. chaus	Fc296	134	22.57	87.9266	India	2013	Tiasa Adhya	Genetics (16 s rRNA gene)	Adhya, T. (2014) Habitat use and diet of two sympatric felids–the Fishing Cat (Prionailurus viverrinus) and the Jungle Cat (Felis chaus) in a human-dominated landscape in suburban Kolkata. MSc Thesis, Tata Institute of Fundamental Research, Mumbai, India	NA
F. chaus	Fc297	146	22.5763	88.0503	India	2013	Tiasa Adhya	Genetics (16 s rRNA gene)	Adhya, T. (2014) Habitat use and diet of two sympatric felids–the Fishing Cat (Prionailurus viverrinus) and the Jungle Cat (Felis chaus) in a human-dominated landscape in suburban Kolkata. MSc Thesis, Tata Institute of Fundamental Research, Mumbai, India	NA
F. chaus	Fc298	190	22.5819	88.0938	India	2013	Tiasa Adhya	Genetics (16 s rRNA gene)	Adhya, T. (2014) Habitat use and diet of two sympatric felids–the Fishing Cat (Prionailurus viverrinus) and the Jungle Cat (Felis chaus) in a human-dominated landscape in suburban Kolkata. MSc Thesis, Tata Institute of Fundamental Research, Mumbai, India	NA
F. chaus	Fc299	197	22.582	88.0938	India	2013	Tiasa Adhya	Genetics (16 s rRNA gene)	Adhya, T. (2014) Habitat use and diet of two sympatric felids–the Fishing Cat (Prionailurus viverrinus) and the Jungle Cat (Felis chaus) in a human-dominated landscape in suburban Kolkata. MSc Thesis, Tata Institute of Fundamental Research, Mumbai, India	NA
F. chaus	Fc300	198	22.5819	88.0938	India	2013	Tiasa Adhya	Genetics (16 s rRNA gene)	Adhya, T. (2014) Habitat use and diet of two sympatric felids–the Fishing Cat (Prionailurus viverrinus) and the Jungle Cat (Felis chaus) in a human-dominated landscape in suburban Kolkata. MSc Thesis, Tata Institute of Fundamental Research, Mumbai, India	NA
F. chaus	Fc301	202	22.5814	88.0936	India	2013	Tiasa Adhya	Genetics (16 s rRNA gene)	Adhya, T. (2014) Habitat use and diet of two sympatric felids–the Fishing Cat (Prionailurus viverrinus) and the Jungle Cat (Felis chaus) in a human-dominated landscape in suburban Kolkata. MSc Thesis, Tata Institute of Fundamental Research, Mumbai, India	NA
F. chaus	Fc302	171	22.5472	87.9245	India	2013	Tiasa Adhya	Genetics (16 s rRNA gene)	Adhya, T. (2014) Habitat use and diet of two sympatric felids–the Fishing Cat (Prionailurus viverrinus) and the Jungle Cat (Felis chaus) in a human-dominated landscape in suburban Kolkata. MSc Thesis, Tata Institute of Fundamental Research, Mumbai, India	NA
F. chaus	Fc303	31	22.547	87.9517	India	2013	Tiasa Adhya	Genetics (16 s rRNA gene)	Adhya, T. (2014) Habitat use and diet of two sympatric felids–the Fishing Cat (Prionailurus viverrinus) and the Jungle Cat (Felis chaus) in a human-dominated landscape in suburban Kolkata. MSc Thesis, Tata Institute of Fundamental Research, Mumbai, India	NA
F. chaus	Fc304	180	22.5464	87.9252	India	2013	Tiasa Adhya	Genetics (16 s rRNA gene)	Adhya, T. (2014) Habitat use and diet of two sympatric felids–the Fishing Cat (Prionailurus viverrinus) and the Jungle Cat (Felis chaus) in a human-dominated landscape in suburban Kolkata. MSc Thesis, Tata Institute of Fundamental Research, Mumbai, India	NA
F. chaus	Fc305	29	22.553	87.9757	India	2013	Tiasa Adhya	Genetics (16 s rRNA gene)	Adhya, T. (2014) Habitat use and diet of two sympatric felids–the Fishing Cat (Prionailurus viverrinus) and the Jungle Cat (Felis chaus) in a human-dominated landscape in suburban Kolkata. MSc Thesis, Tata Institute of Fundamental Research, Mumbai, India	NA
F. chaus	Fc306	30	22.5442	87.9697	India	2013	Tiasa Adhya	Genetics (16 s rRNA gene)	Adhya, T. (2014) Habitat use and diet of two sympatric felids–the Fishing Cat (Prionailurus viverrinus) and the Jungle Cat (Felis chaus) in a human-dominated landscape in suburban Kolkata. MSc Thesis, Tata Institute of Fundamental Research, Mumbai, India	NA
F. chaus	Fc307	32	22.5508	87.9717	India	2013	Tiasa Adhya	Genetics (16 s rRNA gene)	Adhya, T. (2014) Habitat use and diet of two sympatric felids–the Fishing Cat (Prionailurus viverrinus) and the Jungle Cat (Felis chaus) in a human-dominated landscape in suburban Kolkata. MSc Thesis, Tata Institute of Fundamental Research, Mumbai, India	NA
F. chaus	Fc308	207	22.5537	88.0741	India	2013	Tiasa Adhya	Genetics (16 s rRNA gene)	Adhya, T. (2014) Habitat use and diet of two sympatric felids–the Fishing Cat (Prionailurus viverrinus) and the Jungle Cat (Felis chaus) in a human-dominated landscape in suburban Kolkata. MSc Thesis, Tata Institute of Fundamental Research, Mumbai, India	NA
F. chaus	Fc309	206	22.5534	88.1256	India	2013	Tiasa Adhya	Genetics (16 s rRNA gene)	Adhya, T. (2014) Habitat use and diet of two sympatric felids–the Fishing Cat (Prionailurus viverrinus) and the Jungle Cat (Felis chaus) in a human-dominated landscape in suburban Kolkata. MSc Thesis, Tata Institute of Fundamental Research, Mumbai, India	NA
F. chaus	Fc310	113	22.5496	88.1981	India	2013	Tiasa Adhya	Genetics (16 s rRNA gene)	Adhya, T. (2014) Habitat use and diet of two sympatric felids–the Fishing Cat (Prionailurus viverrinus) and the Jungle Cat (Felis chaus) in a human-dominated landscape in suburban Kolkata. MSc Thesis, Tata Institute of Fundamental Research, Mumbai, India	NA
F. chaus	Fc311	175	22.5618	88.2053	India	2013	Tiasa Adhya	Genetics (16 s rRNA gene)	Adhya, T. (2014) Habitat use and diet of two sympatric felids–the Fishing Cat (Prionailurus viverrinus) and the Jungle Cat (Felis chaus) in a human-dominated landscape in suburban Kolkata. MSc Thesis, Tata Institute of Fundamental Research, Mumbai, India	NA
F. chaus	Fc312	178	22.5512	88.1968	India	2013	Tiasa Adhya	Genetics (16 s rRNA gene)	Adhya, T. (2014) Habitat use and diet of two sympatric felids–the Fishing Cat (Prionailurus viverrinus) and the Jungle Cat (Felis chaus) in a human-dominated landscape in suburban Kolkata. MSc Thesis, Tata Institute of Fundamental Research, Mumbai, India	NA
F. chaus	Fc313	128	22.5281	88.0003	India	2013	Tiasa Adhya	Genetics (16 s rRNA gene)	Adhya, T. (2014) Habitat use and diet of two sympatric felids–the Fishing Cat (Prionailurus viverrinus) and the Jungle Cat (Felis chaus) in a human-dominated landscape in suburban Kolkata. MSc Thesis, Tata Institute of Fundamental Research, Mumbai, India	NA
F. chaus	Fc314	165	22.5278	87.9997	India	2013	Tiasa Adhya	Genetics (16 s rRNA gene)	Adhya, T. (2014) Habitat use and diet of two sympatric felids–the Fishing Cat (Prionailurus viverrinus) and the Jungle Cat (Felis chaus) in a human-dominated landscape in suburban Kolkata. MSc Thesis, Tata Institute of Fundamental Research, Mumbai, India	NA
F. chaus	Fc315	186	22.5238	87.983	India	2013	Tiasa Adhya	Genetics (16 s rRNA gene)	Adhya, T. (2014) Habitat use and diet of two sympatric felids–the Fishing Cat (Prionailurus viverrinus) and the Jungle Cat (Felis chaus) in a human-dominated landscape in suburban Kolkata. MSc Thesis, Tata Institute of Fundamental Research, Mumbai, India	NA
F. chaus	Fc316	242	22.5213	88.1166	India	2013	Tiasa Adhya	Genetics (16 s rRNA gene)	Adhya, T. (2014) Habitat use and diet of two sympatric felids–the Fishing Cat (Prionailurus viverrinus) and the Jungle Cat (Felis chaus) in a human-dominated landscape in suburban Kolkata. MSc Thesis, Tata Institute of Fundamental Research, Mumbai, India	NA
F. chaus	Fc317	243	22.5142	88.1141	India	2013	Tiasa Adhya	Genetics (16 s rRNA gene)	Adhya, T. (2014) Habitat use and diet of two sympatric felids–the Fishing Cat (Prionailurus viverrinus) and the Jungle Cat (Felis chaus) in a human-dominated landscape in suburban Kolkata. MSc Thesis, Tata Institute of Fundamental Research, Mumbai, India	NA
F. chaus	Fc318	131	22.5058	87.9938	India	2013	Tiasa Adhya	Genetics (16 s rRNA gene)	Adhya, T. (2014) Habitat use and diet of two sympatric felids–the Fishing Cat (Prionailurus viverrinus) and the Jungle Cat (Felis chaus) in a human-dominated landscape in suburban Kolkata. MSc Thesis, Tata Institute of Fundamental Research, Mumbai, India	NA
F. chaus	Fc319	141	22.511	88	India	2013	Tiasa Adhya	Genetics (16 s rRNA gene)	Adhya, T. (2014) Habitat use and diet of two sympatric felids–the Fishing Cat (Prionailurus viverrinus) and the Jungle Cat (Felis chaus) in a human-dominated landscape in suburban Kolkata. MSc Thesis, Tata Institute of Fundamental Research, Mumbai, India	NA
F. chaus	Fc320	142	22.5098	87.9962	India	2013	Tiasa Adhya	Genetics (16 s rRNA gene)	Adhya, T. (2014) Habitat use and diet of two sympatric felids–the Fishing Cat (Prionailurus viverrinus) and the Jungle Cat (Felis chaus) in a human-dominated landscape in suburban Kolkata. MSc Thesis, Tata Institute of Fundamental Research, Mumbai, India	NA
F. chaus	Fc321	149	22.5046	87.9924	India	2013	Tiasa Adhya	Genetics (16 s rRNA gene)	Adhya, T. (2014) Habitat use and diet of two sympatric felids–the Fishing Cat (Prionailurus viverrinus) and the Jungle Cat (Felis chaus) in a human-dominated landscape in suburban Kolkata. MSc Thesis, Tata Institute of Fundamental Research, Mumbai, India	NA
F. chaus	Fc322	159	22.511	88	India	2013	Tiasa Adhya	Genetics (16 s rRNA gene)	Adhya, T. (2014) Habitat use and diet of two sympatric felids–the Fishing Cat (Prionailurus viverrinus) and the Jungle Cat (Felis chaus) in a human-dominated landscape in suburban Kolkata. MSc Thesis, Tata Institute of Fundamental Research, Mumbai, India	NA
F. chaus	Fc323	160	22.505	87.9917	India	2013	Tiasa Adhya	Genetics (16 s rRNA gene)	Adhya, T. (2014) Habitat use and diet of two sympatric felids–the Fishing Cat (Prionailurus viverrinus) and the Jungle Cat (Felis chaus) in a human-dominated landscape in suburban Kolkata. MSc Thesis, Tata Institute of Fundamental Research, Mumbai, India	NA
F. chaus	Fc324	139	22.508	88.0023	India	2013	Tiasa Adhya	Genetics (16 s rRNA gene)	Adhya, T. (2014) Habitat use and diet of two sympatric felids–the Fishing Cat (Prionailurus viverrinus) and the Jungle Cat (Felis chaus) in a human-dominated landscape in suburban Kolkata. MSc Thesis, Tata Institute of Fundamental Research, Mumbai, India	NA
F. chaus	Fc325	97	22.499	88.0064	India	2013	Tiasa Adhya	Genetics (16 s rRNA gene)	Adhya, T. (2014) Habitat use and diet of two sympatric felids–the Fishing Cat (Prionailurus viverrinus) and the Jungle Cat (Felis chaus) in a human-dominated landscape in suburban Kolkata. MSc Thesis, Tata Institute of Fundamental Research, Mumbai, India	NA
F. chaus	Fc326	226	22.4902	88.1234	India	2013	Tiasa Adhya	Genetics (16 s rRNA gene)	Adhya, T. (2014) Habitat use and diet of two sympatric felids–the Fishing Cat (Prionailurus viverrinus) and the Jungle Cat (Felis chaus) in a human-dominated landscape in suburban Kolkata. MSc Thesis, Tata Institute of Fundamental Research, Mumbai, India	NA
F. chaus	Fc327	227	22.4893	88.1218	India	2013	Tiasa Adhya	Genetics (16 s rRNA gene)	Adhya, T. (2014) Habitat use and diet of two sympatric felids–the Fishing Cat (Prionailurus viverrinus) and the Jungle Cat (Felis chaus) in a human-dominated landscape in suburban Kolkata. MSc Thesis, Tata Institute of Fundamental Research, Mumbai, India	NA
F. chaus	Fc328	228	22.4814	88.1204	India	2013	Tiasa Adhya	Genetics (16 s rRNA gene)	Adhya, T. (2014) Habitat use and diet of two sympatric felids–the Fishing Cat (Prionailurus viverrinus) and the Jungle Cat (Felis chaus) in a human-dominated landscape in suburban Kolkata. MSc Thesis, Tata Institute of Fundamental Research, Mumbai, India	NA
F. chaus	Fc329	229	22.4852	88.1159	India	2013	Tiasa Adhya	Genetics (16 s rRNA gene)	Adhya, T. (2014) Habitat use and diet of two sympatric felids–the Fishing Cat (Prionailurus viverrinus) and the Jungle Cat (Felis chaus) in a human-dominated landscape in suburban Kolkata. MSc Thesis, Tata Institute of Fundamental Research, Mumbai, India	NA
F. chaus	Fc330	140	22.4444	87.8838	India	2013	Tiasa Adhya	Genetics (16 s rRNA gene)	Adhya, T. (2014) Habitat use and diet of two sympatric felids–the Fishing Cat (Prionailurus viverrinus) and the Jungle Cat (Felis chaus) in a human-dominated landscape in suburban Kolkata. MSc Thesis, Tata Institute of Fundamental Research, Mumbai, India	NA
F. chaus	Fc331	231	22.4517	88.0914	India	2013	Tiasa Adhya	Genetics (16 s rRNA gene)	Adhya, T. (2014) Habitat use and diet of two sympatric felids–the Fishing Cat (Prionailurus viverrinus) and the Jungle Cat (Felis chaus) in a human-dominated landscape in suburban Kolkata. MSc Thesis, Tata Institute of Fundamental Research, Mumbai, India	NA
F. chaus	Fc332	232	22.4074	88.0372	India	2013	Tiasa Adhya	Genetics (16 s rRNA gene)	Adhya, T. (2014) Habitat use and diet of two sympatric felids–the Fishing Cat (Prionailurus viverrinus) and the Jungle Cat (Felis chaus) in a human-dominated landscape in suburban Kolkata. MSc Thesis, Tata Institute of Fundamental Research, Mumbai, India	NA
F. chaus	Fc333	241	22.4127	88.1108	India	2013	Tiasa Adhya	Genetics (16 s rRNA gene)	Adhya, T. (2014) Habitat use and diet of two sympatric felids–the Fishing Cat (Prionailurus viverrinus) and the Jungle Cat (Felis chaus) in a human-dominated landscape in suburban Kolkata. MSc Thesis, Tata Institute of Fundamental Research, Mumbai, India	NA
F. chaus	Fc334	230	22.4049	88.1145	India	2013	Tiasa Adhya	Genetics (16 s rRNA gene)	Adhya, T. (2014) Habitat use and diet of two sympatric felids–the Fishing Cat (Prionailurus viverrinus) and the Jungle Cat (Felis chaus) in a human-dominated landscape in suburban Kolkata. MSc Thesis, Tata Institute of Fundamental Research, Mumbai, India	NA
F. chaus	Fc335	237	22.3842	87.9784	India	2013	Tiasa Adhya	Genetics (16 s rRNA gene)	Adhya, T. (2014) Habitat use and diet of two sympatric felids–the Fishing Cat (Prionailurus viverrinus) and the Jungle Cat (Felis chaus) in a human-dominated landscape in suburban Kolkata. MSc Thesis, Tata Institute of Fundamental Research, Mumbai, India	NA
F. chaus	Fc336	236	22.383	87.989	India	2013	Tiasa Adhya	Genetics (16 s rRNA gene)	Adhya, T. (2014) Habitat use and diet of two sympatric felids–the Fishing Cat (Prionailurus viverrinus) and the Jungle Cat (Felis chaus) in a human-dominated landscape in suburban Kolkata. MSc Thesis, Tata Institute of Fundamental Research, Mumbai, India	NA
F. chaus	Fc337	233	22.4031	88.0471	India	2013	Tiasa Adhya	Genetics (16 s rRNA gene)	Adhya, T. (2014) Habitat use and diet of two sympatric felids–the Fishing Cat (Prionailurus viverrinus) and the Jungle Cat (Felis chaus) in a human-dominated landscape in suburban Kolkata. MSc Thesis, Tata Institute of Fundamental Research, Mumbai, India	NA
F. chaus	Fc338	234	22.3988	88.05	India	2013	Tiasa Adhya	Genetics (16 s rRNA gene)	Adhya, T. (2014) Habitat use and diet of two sympatric felids–the Fishing Cat (Prionailurus viverrinus) and the Jungle Cat (Felis chaus) in a human-dominated landscape in suburban Kolkata. MSc Thesis, Tata Institute of Fundamental Research, Mumbai, India	NA
F. chaus	Fc339	240	22.3744	87.989	India	2013	Tiasa Adhya	Genetics (16 s rRNA gene)	Adhya, T. (2014) Habitat use and diet of two sympatric felids–the Fishing Cat (Prionailurus viverrinus) and the Jungle Cat (Felis chaus) in a human-dominated landscape in suburban Kolkata. MSc Thesis, Tata Institute of Fundamental Research, Mumbai, India	NA
F. chaus	Fc340	239	22.3242	87.9777	India	2013	Tiasa Adhya	Genetics (16 s rRNA gene)	Adhya, T. (2014) Habitat use and diet of two sympatric felids–the Fishing Cat (Prionailurus viverrinus) and the Jungle Cat (Felis chaus) in a human-dominated landscape in suburban Kolkata. MSc Thesis, Tata Institute of Fundamental Research, Mumbai, India	NA
F. chaus	Fc341	235	22.3237	87.9884	India	2013	Tiasa Adhya	Genetics (16 s rRNA gene)	Adhya, T. (2014) Habitat use and diet of two sympatric felids–the Fishing Cat (Prionailurus viverrinus) and the Jungle Cat (Felis chaus) in a human-dominated landscape in suburban Kolkata. MSc Thesis, Tata Institute of Fundamental Research, Mumbai, India	NA
F. chaus	Fc342	238	22.3335	87.9905	India	2013	Tiasa Adhya	Genetics (16 s rRNA gene)	Adhya, T. (2014) Habitat use and diet of two sympatric felids–the Fishing Cat (Prionailurus viverrinus) and the Jungle Cat (Felis chaus) in a human-dominated landscape in suburban Kolkata. MSc Thesis, Tata Institute of Fundamental Research, Mumbai, India	NA
F. chaus	Fc343	81	22.3407	88.0341	India	2013	Tiasa Adhya	Genetics (16 s rRNA gene)	Adhya, T. (2014) Habitat use and diet of two sympatric felids–the Fishing Cat (Prionailurus viverrinus) and the Jungle Cat (Felis chaus) in a human-dominated landscape in suburban Kolkata. MSc Thesis, Tata Institute of Fundamental Research, Mumbai, India	NA
F. chaus	Fc344	167	22.275	88.0587	India	2013	Tiasa Adhya	Genetics (16 s rRNA gene)	Adhya, T. (2014) Habitat use and diet of two sympatric felids–the Fishing Cat (Prionailurus viverrinus) and the Jungle Cat (Felis chaus) in a human-dominated landscape in suburban Kolkata. MSc Thesis, Tata Institute of Fundamental Research, Mumbai, India	NA
F. chaus	Fc345	130	22.2827	88.0702	India	2013	Tiasa Adhya	Genetics (16 s rRNA gene)	Adhya, T. (2014) Habitat use and diet of two sympatric felids–the Fishing Cat (Prionailurus viverrinus) and the Jungle Cat (Felis chaus) in a human-dominated landscape in suburban Kolkata. MSc Thesis, Tata Institute of Fundamental Research, Mumbai, India	NA
F. chaus	Fc346	169	22.2764	88.0716	India	2013	Tiasa Adhya	Genetics (16 s rRNA gene)	Adhya, T. (2014) Habitat use and diet of two sympatric felids–the Fishing Cat (Prionailurus viverrinus) and the Jungle Cat (Felis chaus) in a human-dominated landscape in suburban Kolkata. MSc Thesis, Tata Institute of Fundamental Research, Mumbai, India	NA
F. chaus	Fc347	200	22.2848	88.0704	India	2013	Tiasa Adhya	Genetics (16 s rRNA gene)	Adhya, T. (2014) Habitat use and diet of two sympatric felids–the Fishing Cat (Prionailurus viverrinus) and the Jungle Cat (Felis chaus) in a human-dominated landscape in suburban Kolkata. MSc Thesis, Tata Institute of Fundamental Research, Mumbai, India	NA
F. chaus	Fc348	203	22.2831	88.0703	India	2013	Tiasa Adhya	Genetics (16 s rRNA gene)	Adhya, T. (2014) Habitat use and diet of two sympatric felids–the Fishing Cat (Prionailurus viverrinus) and the Jungle Cat (Felis chaus) in a human-dominated landscape in suburban Kolkata. MSc Thesis, Tata Institute of Fundamental Research, Mumbai, India	NA
F. chaus	Fc349	204	22.2854	88.0717	India	2013	Tiasa Adhya	Genetics (16 s rRNA gene)	Adhya, T. (2014) Habitat use and diet of two sympatric felids–the Fishing Cat (Prionailurus viverrinus) and the Jungle Cat (Felis chaus) in a human-dominated landscape in suburban Kolkata. MSc Thesis, Tata Institute of Fundamental Research, Mumbai, India	NA
F. chaus	Fc350	136	22.2829	88.0735	India	2013	Tiasa Adhya	Genetics (16 s rRNA gene)	Adhya, T. (2014) Habitat use and diet of two sympatric felids–the Fishing Cat (Prionailurus viverrinus) and the Jungle Cat (Felis chaus) in a human-dominated landscape in suburban Kolkata. MSc Thesis, Tata Institute of Fundamental Research, Mumbai, India	NA
F. chaus	Fc351	NA	11.5583	76.6667	India	2010/2011	Riddhika et al. 2013	Camera-trap and vehicle surveys	Kalle, R., Ramesh, T., Qureshi, Q., & Sankar, K. (2013). Predicting the distribution pattern of small carnivores in response to environmental factors in the Western Ghats. PloS one, 8(11), e79295.	Coordinates generated from Map, error < 1km
F. chaus	Fc352	NA	11.5583	76.55	India	2010/2011	Riddhika et al. 2013	Camera-trap and vehicle surveys	Kalle, R., Ramesh, T., Qureshi, Q., & Sankar, K. (2013). Predicting the distribution pattern of small carnivores in response to environmental factors in the Western Ghats. PloS one, 8(11), e79295.	Coordinates generated from Map, error < 1km
F. chaus	Fc353	NA	11.625	76.5333	India	2010/2011	Riddhika et al. 2013	Camera-trap and vehicle surveys	Kalle, R., Ramesh, T., Qureshi, Q., & Sankar, K. (2013). Predicting the distribution pattern of small carnivores in response to environmental factors in the Western Ghats. PloS one, 8(11), e79295.	Coordinates generated from Map, error < 1km
F. chaus	Fc354	NA	11.6417	76.5833	India	2010/2011	Riddhika et al. 2013	Camera-trap and vehicle surveys	Kalle, R., Ramesh, T., Qureshi, Q., & Sankar, K. (2013). Predicting the distribution pattern of small carnivores in response to environmental factors in the Western Ghats. PloS one, 8(11), e79295.	Coordinates generated from Map, error < 1km
F. chaus	Fc355	NA	11.6083	76.7333	India	2010/2011	Riddhika et al. 2013	Camera-trap and vehicle surveys	Kalle, R., Ramesh, T., Qureshi, Q., & Sankar, K. (2013). Predicting the distribution pattern of small carnivores in response to environmental factors in the Western Ghats. PloS one, 8(11), e79295.	Coordinates generated from Map, error < 1km
F. chaus	Fc356	NA	23.2825	91.3972	India	2014	Zeeshan Mirza	Dead jungle cat	Personal communication	Approximate coordinates assumed error < 10km. Photo available.
F. chaus	Fc357	157 (Genetic ID)	13.0737	77.5897	India	2015	André Silva	Roadkill	Personal communication	NA
F. chaus	Fc358	NA	17.9667	83.2833	India	2003/2004	Shekhar KS 2005	Data was collected by several methods, e.g. through systematic photo trap surveys to establish the presence of wildcats (Henschel, 2003), scent station surveys, night surveys using powerful beams of light, surveys at weekly local shanties (bazaars) to identify the species of wild meat being traded, accompanying local hunters during their hunting runs, an inventory of road kills, detailed question…	Shekhar KS. (2005) Notes on small wildcat status and threats to their conservation: a survey in the Eastern Ghats of India. Tigerpaper 32(1):1-5	Approximate coordinates but error likely to be < 10km based on the number of digits
F. chaus	Fc359	NA	17.6	82.9833	India	2003/2004	Shekhar KS 2005	Data was collected by several methods, e.g. through systematic photo trap surveys to establish the presence of wildcats (Henschel, 2003), scent station surveys, night surveys using powerful beams of light, surveys at weekly local shanties (bazaars) to identify the species of wild meat being traded, accompanying local hunters during their hunting runs, an inventory of road kills, detailed question…	Shekhar KS. (2005) Notes on small wildcat status and threats to their conservation: a survey in the Eastern Ghats of India. Tigerpaper 32(1):1-5	Approximate coordinates but error likely to be < 10km based on the number of digits
F. chaus	Fc360	NA	17.65	82.4333	India	2003/2004	Shekhar KS 2005	Data was collected by several methods, e.g. through systematic photo trap surveys to establish the presence of wildcats (Henschel, 2003), scent station surveys, night surveys using powerful beams of light, surveys at weekly local shanties (bazaars) to identify the species of wild meat being traded, accompanying local hunters during their hunting runs, an inventory of road kills, detailed question…	Shekhar KS. (2005) Notes on small wildcat status and threats to their conservation: a survey in the Eastern Ghats of India. Tigerpaper 32(1):1-5	Approximate coordinates but error likely to be < 10km based on the number of digits
F. chaus	Fc361	NA	18	82.3167	India	2003/2004	Shekhar KS 2005	Data was collected by several methods, e.g. through systematic photo trap surveys to establish the presence of wildcats (Henschel, 2003), scent station surveys, night surveys using powerful beams of light, surveys at weekly local shanties (bazaars) to identify the species of wild meat being traded, accompanying local hunters during their hunting runs, an inventory of road kills, detailed question…	Shekhar KS. (2005) Notes on small wildcat status and threats to their conservation: a survey in the Eastern Ghats of India. Tigerpaper 32(1):1-5	Approximate coordinates but error likely to be < 10km based on the number of digits
F. chaus	Fc362	NA	18.0667	82.2	India	2003/2004	Shekhar KS 2005	Data was collected by several methods, e.g. through systematic photo trap surveys to establish the presence of wildcats (Henschel, 2003), scent station surveys, night surveys using powerful beams of light, surveys at weekly local shanties (bazaars) to identify the species of wild meat being traded, accompanying local hunters during their hunting runs, an inventory of road kills, detailed question…	Shekhar KS. (2005) Notes on small wildcat status and threats to their conservation: a survey in the Eastern Ghats of India. Tigerpaper 32(1):1-5	Approximate coordinates but error likely to be < 10km based on the number of digits
F. chaus	Fc363	NA	18.1333	82.0167	India	2003/2004	Shekhar KS 2005	Data was collected by several methods, e.g. through systematic photo trap surveys to establish the presence of wildcats (Henschel, 2003), scent station surveys, night surveys using powerful beams of light, surveys at weekly local shanties (bazaars) to identify the species of wild meat being traded, accompanying local hunters during their hunting runs, an inventory of road kills, detailed question…	Shekhar KS. (2005) Notes on small wildcat status and threats to their conservation: a survey in the Eastern Ghats of India. Tigerpaper 32(1):1-5	Approximate coordinates but error likely to be < 10km based on the number of digits
F. chaus	Fc364	NA	11.8667	77.2	India	2009/2011	Kumara et al. 2014	Transect walk; Night surveys; Camera-trapping	Kumara, H. N., Thorat, O., Santhosh, K., Sasi, R., & Ashwin, H. P. (2014). Small carnivores of Biligiri Rangaswamy Temple Tiger Reserve, Karnataka, India. Journal of Threatened Taxa, 6(12), 6534-6543.	Approximate coordinates but error likely to be < 5km based see map in paper
F. chaus	Fc365	NA	11.8667	77.0667	India	2009/2011	Kumara et al. 2014	Transect walk; Night surveys; Camera-trapping	Kumara, H. N., Thorat, O., Santhosh, K., Sasi, R., & Ashwin, H. P. (2014). Small carnivores of Biligiri Rangaswamy Temple Tiger Reserve, Karnataka, India. Journal of Threatened Taxa, 6(12), 6534-6543.	Approximate coordinates but error likely to be < 5km based see map in paper
F. chaus	Fc367	NA	27.728	85.4686	Nepal	2011	Bahadur Katuwal	Sighting	Personal communication	NA
F. chaus	Fc368	NA	27.7363	85.2984	Nepal	2014	Bahadur Katuwal	Sighting	Personal communication	NA
F. chaus	Fc369	NA	27.4847	87.7395	Nepal	2011/2013	Katuwal et al. 2013	Sighting	Katuwal HB, Khanal B, Basnet K, Rai B, Devkota S, Rai SK, Nobis M, Scheidegger C (2013) The mammalian fauna from the Central Himalaya, Nepal. Asian Journal of Conservation Biology 2(1):21-29	Approximate coordinates assumed < 10km

## Sheet: Table SM1.3 - Variable correlat
Table SM1.3 - Spearman correlation values for environmental variables included in single-descriptor models and hybrid model. Correlation coeficients (r) above 0.65 are highlighted in grey. All correlations were significant (P < 0.05) except those in Italic.
Environmental variables included in climate-only models
	Bio10	Bio11	Bio15	Bio16	Bio17
Bio10	1	0.249	0.546	-0.234	-0.52
Bio11	NA	1	0.304	0.34	-0.277
Bio15	NA	NA	1	0.293	-0.465
Bio16	NA	NA	NA	1	0.425
Bio17	NA	NA	NA	NA	1
Environmental variables included in land cover models
	ACJ	BBR	CDSV	CV	DW	HDSV	IIA	IRA	Jun	Man	MG	PG	SA	Sav	SFM	Shr	Sn	TB	TCS	TDD	TFS	TMD	TS	TSE	WB	distwater
ACJ	1	-0.124	-0.077	-0.037	-0.024	-0.096	-0.163	-0.18	-0.027	-0.017	-0.013	-0.018	-0.073	0.365	-0.026	-0.025	-0.034	0.314	0.143	0.02	-0.17	0.151	0.522	0.436	-0.03	-0.123
BBR	NA	1	0.438	-0.073	0.001	0.389	-0.255	-0.083	0.066	-0.014	0.113	0.056	-0.038	-0.064	0.001	-0.054	-0.005	-0.085	-0.049	-0.172	0.012	-0.233	-0.194	-0.157	-0.043	0.213
CDSV	NA	NA	1	-0.048	-0.031	0.228	-0.265	-0.267	0.094	-0.017	0.388	-0.011	0.068	-0.039	-0.032	-0.033	0.287	-0.052	0.134	-0.236	-0.219	-0.159	-0.126	-0.097	-0.074	0.143
CV	NA	NA	NA	1	-0.008	-0.06	-0.044	-0.091	-0.017	0.048	-0.061	-0.016	-0.051	-0.005	0.008	0.252	-0.041	-0.025	-0.057	0.002	-0.074	0.212	0.229	0.333	0	-0.07
DW	NA	NA	NA	NA	1	-0.016	-0.076	0.066	-0.011	0.011	-0.04	0.534	-0.032	-0.012	0.063	-0.01	-0.026	-0.016	-0.037	0.002	0.065	-0.048	-0.039	-0.03	-0.028	0.015
HDSV	NA	NA	NA	NA	NA	1	-0.276	-0.206	0.06	-0.016	-0.004	-0.008	-0.064	-0.049	0.033	-0.041	-0.083	-0.065	-0.109	-0.29	-0.249	-0.211	-0.158	-0.121	-0.085	0.376
IIA	NA	NA	NA	NA	NA	NA	1	0.275	-0.045	0.002	-0.281	-0.14	-0.196	-0.006	-0.096	0.025	-0.252	-0.13	-0.262	0.03	0.04	-0.07	-0.149	-0.171	0.173	-0.278
IRA	NA	NA	NA	NA	NA	NA	NA	1	-0.013	-0.056	-0.31	0.08	-0.167	0.011	-0.045	-0.034	-0.333	-0.132	-0.227	0.226	0.451	-0.169	-0.265	-0.246	0.055	0.014
Jun	NA	NA	NA	NA	NA	NA	NA	NA	1	-0.009	0.109	-0.018	0.263	-0.014	-0.012	-0.012	-0.029	-0.019	0.095	-0.054	-0.079	0.009	-0.045	-0.035	-0.022	-0.006
Man	NA	NA	NA	NA	NA	NA	NA	NA	NA	1	-0.02	0.004	-0.025	-0.005	0.126	0.096	-0.02	-0.013	-0.028	-0.046	-0.04	-0.033	-0.028	-0.012	0.062	-0.037
MG	NA	NA	NA	NA	NA	NA	NA	NA	NA	NA	1	0.007	0.437	-0.026	-0.042	-0.042	0.647	0.137	0.501	-0.272	-0.282	-0.035	-0.06	-0.02	-0.073	-0.121
PG	NA	NA	NA	NA	NA	NA	NA	NA	NA	NA	NA	1	-0.039	-0.02	0.175	-0.017	0.035	-0.017	-0.01	-0.06	0.052	-0.086	-0.06	-0.05	-0.041	0.025
SA	NA	NA	NA	NA	NA	NA	NA	NA	NA	NA	NA	NA	1	-0.033	-0.036	-0.035	0.148	0.214	0.642	-0.153	-0.235	0.188	-0.024	0.087	-0.057	-0.151
Sav	NA	NA	NA	NA	NA	NA	NA	NA	NA	NA	NA	NA	NA	1	-0.013	0.108	-0.031	0.064	0.061	0.061	-0.086	0.075	0.157	0.153	0.016	-0.073
SFM	NA	NA	NA	NA	NA	NA	NA	NA	NA	NA	NA	NA	NA	NA	1	-0.011	-0.029	-0.018	-0.037	-0.078	-0.06	-0.058	-0.043	-0.033	0.068	0.058
Shr	NA	NA	NA	NA	NA	NA	NA	NA	NA	NA	NA	NA	NA	NA	NA	1	-0.028	-0.017	-0.039	-0.06	-0.073	0.136	0.067	0.207	0.013	-0.051
Sn	NA	NA	NA	NA	NA	NA	NA	NA	NA	NA	NA	NA	NA	NA	NA	NA	1	0.012	0.262	-0.194	-0.188	-0.136	-0.095	-0.075	-0.072	-0.096
TB	NA	NA	NA	NA	NA	NA	NA	NA	NA	NA	NA	NA	NA	NA	NA	NA	NA	1	0.353	-0.084	-0.116	0.094	0.285	0.317	-0.042	-0.091
TCS	NA	NA	NA	NA	NA	NA	NA	NA	NA	NA	NA	NA	NA	NA	NA	NA	NA	NA	1	-0.179	-0.262	0.125	0.081	0.145	-0.074	-0.18
TDD	NA	NA	NA	NA	NA	NA	NA	NA	NA	NA	NA	NA	NA	NA	NA	NA	NA	NA	NA	1	0.567	0.363	0.16	-0.025	-0.032	0.048
TFS	NA	NA	NA	NA	NA	NA	NA	NA	NA	NA	NA	NA	NA	NA	NA	NA	NA	NA	NA	NA	1	-0.017	-0.123	-0.176	0.008	0.105
TMD	NA	NA	NA	NA	NA	NA	NA	NA	NA	NA	NA	NA	NA	NA	NA	NA	NA	NA	NA	NA	NA	1	0.555	0.385	-0.039	-0.099
TS	NA	NA	NA	NA	NA	NA	NA	NA	NA	NA	NA	NA	NA	NA	NA	NA	NA	NA	NA	NA	NA	NA	1	0.617	-0.055	-0.14
TSE	NA	NA	NA	NA	NA	NA	NA	NA	NA	NA	NA	NA	NA	NA	NA	NA	NA	NA	NA	NA	NA	NA	NA	1	-0.057	-0.143
WB	NA	NA	NA	NA	NA	NA	NA	NA	NA	NA	NA	NA	NA	NA	NA	NA	NA	NA	NA	NA	NA	NA	NA	NA	1	-0.182
distwater	NA	NA	NA	NA	NA	NA	NA	NA	NA	NA	NA	NA	NA	NA	NA	NA	NA	NA	NA	NA	NA	NA	NA	NA	NA	1
Environmental variables included in human disturbance models
	distcity	distrail	distrds	distwater	PopDens
distcity	1	0.58	0.251	0.227	-0.626
distrail	NA	1	0.255	0.096	-0.648
distrds	NA	NA	1	-0.016	-0.213
distwater	NA	NA	NA	1	-0.272
PopDens	NA	NA	NA	NA	1
Environmental variables included in prey models
	Large	Medium	Rodentia_SR	Small
Large	1	0.188	0.362	0.258
Medium	NA	1	-0.061	0.515
Rodentia_SR	NA	NA	1	0.2
Small	NA	NA	NA	1
Environmental variables included in hybrid models. Note that Bio15 and MRO show r>0.65 but are not included in the same model.
	Bio10	Bio11	Bio15	Bio16	Distcity	Distrail	Distrds	Elev	IIA	LRO	MRO	PopDens	RodSR	TDD	TFS	TMD	TS
Bio10	1	0.249	0.546	-0.234	-0.108	-0.316	-0.208	-0.494	0.22	-0.268	-0.438	0.115	-0.004	0.065	0.219	-0.272	-0.351
Bio11	NA	1	0.304	0.34	-0.291	-0.349	-0.199	-0.502	0.196	0.543	-0.163	0.362	0.432	0.462	0.558	0.117	0.021
Bio15	NA	NA	1	0.293	-0.2	-0.323	-0.185	-0.387	0.215	-0.06	-0.741	0.213	0.275	0.219	0.307	-0.055	-0.117
Bio16	NA	NA	NA	1	-0.268	-0.223	0.007	-0.193	0.259	0.637	-0.193	0.362	0.335	0.351	0.172	0.424	0.404
Distcity	NA	NA	NA	NA	1	0.58	0.251	0.316	-0.445	-0.38	0.263	-0.626	-0.223	-0.149	-0.199	0.005	0.08
Distrail	NA	NA	NA	NA	NA	1	0.255	0.471	-0.495	-0.334	0.352	-0.648	-0.203	-0.133	-0.201	0.057	0.147
Distrds	NA	NA	NA	NA	NA	NA	1	0.124	-0.193	-0.036	0.21	-0.213	-0.097	-0.106	-0.196	0.007	0.195
Elev	NA	NA	NA	NA	NA	NA	NA	1	-0.509	-0.373	0.274	-0.533	0.036	0.064	0.033	0.14	0.169
IIA	NA	NA	NA	NA	NA	NA	NA	NA	1	0.3	-0.367	0.631	-0.067	0.03	0.04	-0.07	-0.149
LRO	NA	NA	NA	NA	NA	NA	NA	NA	NA	1	0.188	0.528	0.362	0.235	0.099	0.371	0.313
MRO	NA	NA	NA	NA	NA	NA	NA	NA	NA	NA	1	-0.368	-0.061	-0.194	-0.31	0.186	0.287
PopDens	NA	NA	NA	NA	NA	NA	NA	NA	NA	NA	NA	1	0.143	0.079	0.135	-0.055	-0.154
RodSR	NA	NA	NA	NA	NA	NA	NA	NA	NA	NA	NA	NA	1	0.327	0.345	0.219	0.21
TDD	NA	NA	NA	NA	NA	NA	NA	NA	NA	NA	NA	NA	NA	1	0.567	0.363	0.16
TFS	NA	NA	NA	NA	NA	NA	NA	NA	NA	NA	NA	NA	NA	NA	1	-0.017	-0.123
TMD	NA	NA	NA	NA	NA	NA	NA	NA	NA	NA	NA	NA	NA	NA	NA	1	0.555
TS	NA	NA	NA	NA	NA	NA	NA	NA	NA	NA	NA	NA	NA	NA	NA	NA	1

## Sheet: Table SM1.4 - SingleDescriptorM
Table SM1.4 - Best single-descriptor models.
Species	Training.samples	Test.samples	Test.AUC	AUCdiff	MTP	P10	ETS	RM	Feature	Strategy
Climate-only models (Bio 10 + Bio 11 + Bio 15 + Bio 16 + Bio17)
Pbengalensis	53	22	0.92	0	0.01	0.09	0.15	1	LQ	RD
Pbengalensis	53	22	0.91	0.02	0.03	0.15	0.15	1.5	LQ	RD
Pbengalensis	53	22	0.92	0.01	0.01	0.15	0.15	1.5	LQH	RD
Pbengalensis	53	22	0.92	0.01	0.02	0.12	0.15	1.5	H	RD
Pbengalensis	53	22	0.91	0.01	0.02	0.14	0.15	1.5	auto	RD
Pbengalensis	53	22	0.86	0	0.01	0.09	0.21	2	L	RD
Pbengalensis	53	22	0.92	0.01	0.03	0.11	0.15	2	H	RD
Pbengalensis	53	22	0.91	0.01	0.03	0.12	0.15	1	LQ	RD_BM01
Pbengalensis	53	22	0.91	0.02	0.02	0.16	0.15	1	LQH	RD_BM01
Pbengalensis	53	22	0.92	0	0	0.12	0.15	1	H	RD_BM01
Pbengalensis	53	22	0.91	0	0.01	0.11	0.15	1	auto	RD_BM01
Pbengalensis	53	22	0.86	0	0	0.09	0.2	1.5	L	RD_BM01
Pbengalensis	53	22	0.91	0.01	0.01	0.12	0.15	1.5	LQ	RD_BM01
Pbengalensis	53	22	0.9	0.02	0.01	0.15	0.15	1.5	LQH	RD_BM01
Pbengalensis	53	22	0.92	0	0.03	0.1	0.15	1.5	auto	RD_BM01
Pbengalensis	53	22	0.91	-0.01	0.01	0.1	0.15	2	LQ	RD_BM01
Pbengalensis	53	22	0.89	0.01	0.03	0.09	0.17	1	auto	RD_BM001
Pbengalensis	53	22	0.88	0.01	0.03	0.09	0.18	1.5	auto	RD_BM001
Pbengalensis	53	22	0.85	-0.01	0.01	0.1	0.19	2	L	RD_BM001
Pbengalensis	40	17	0.85	-0.01	0.02	0.11	0.21	1.5	L	RDbal_BM01
Pbengalensis	40	17	0.84	-0.01	0.04	0.12	0.21	2	L	RDbal_BM01
Pbengalensis	40	17	0.9	-0.01	0.01	0.11	0.16	2	LQ	RDbal_BM01
Pbengalensis	40	17	0.89	-0.01	0.02	0.09	0.16	1	LQ	RDbal_BM001
Pbengalensis	40	17	0.87	0.01	0	0.16	0.2	1	auto	RDbal_BM001
Pviverrinus	67	28	0.81	0	0	0.09	0.22	1	L	RD
Pviverrinus	67	28	0.94	0.01	0.01	0.11	0.11	1	H	RD
Pviverrinus	67	28	0.94	0	0.02	0.1	0.11	1	auto	RD
Pviverrinus	67	28	0.93	0.01	0.01	0.09	0.11	1.5	H	RD
Pviverrinus	67	28	0.93	0.01	0.03	0.11	0.11	1.5	auto	RD
Pviverrinus	67	28	0.81	0	0.01	0.08	0.22	2	L	RD
Pviverrinus	67	28	0.93	0.01	0.02	0.11	0.11	1	auto	RD_BM01
Pviverrinus	67	28	0.81	-0.02	0	0.09	0.22	1.5	L	RD_BM01
Pviverrinus	67	28	0.73	0.01	0	0.12	0.3	2	L	RD_BM001
Pviverrinus	31	12	0.84	0.02	0.04	0.08	0.19	1	LQ	RDbal
Pviverrinus	31	12	0.78	-0.02	0.01	0.08	0.3	1.5	L	RDbal
Pviverrinus	31	12	0.84	0	0.03	0.08	0.23	1.5	LQ	RDbal_BM01
Prubiginosus	38	16	0.81	0.02	0.04	0.12	0.23	1	L	RD
Prubiginosus	38	16	0.82	0	0.02	0.08	0.23	1	L	RD_BM01
Prubiginosus	38	16	0.82	0.01	0.02	0.11	0.23	1	LQ	RD_BM01
Prubiginosus	28	12	0.79	0.02	0	0.08	0.27	1	LQ	RDbal_BM01
Prubiginosus	28	12	0.79	-0.01	0.01	0.05	0.27	1.5	L	RDbal_BM01
Fchaus	61	26	0.79	0.01	0	0.13	0.29	2	H	RD
Fchaus	61	26	0.78	0.02	0.02	0.13	0.27	1.5	H	RD_BM01
Fchaus	44	18	0.76	0.02	0.01	0.09	0.32	2	H	RDbal
Landcover models (ACJ + BBR + CDSV + CV + DW + HDSV + IIA + IRA + Jun + MG + Man + PG + SA + SMF + Sav + Shr + Sn + TB + TCS + TDD + TFS + TMD + TS + TSE + WB + DistWater)
Pbengalensis	53	22	0.91	0.03	0.05	0.2	0.17	1.5	LQH	RD
Pbengalensis	53	22	0.9	0	0.01	0.08	0.17	2	L	RD
Pbengalensis	53	22	0.89	0.03	0.01	0.16	0.19	2	LQ	RD
Pbengalensis	53	22	0.9	0.03	0.05	0.17	0.17	2	H	RD
Pbengalensis	53	22	0.85	0.03	0.01	0.16	0.21	2	L	RD_BM001
Pviverrinus	68	28	0.84	0.02	0.02	0.11	0.23	1	L	RD
Pviverrinus	68	28	0.84	0.02	0.02	0.12	0.23	1.5	L	RD
Pviverrinus	68	28	0.86	0.02	0.02	0.16	0.22	1.5	LQ	RD
Pviverrinus	68	28	0.85	0.07	0.08	0.24	0.2	1.5	LQH	RD
Pviverrinus	68	28	0.86	0.04	0.02	0.2	0.2	1.5	H	RD
Pviverrinus	67	28	0.84	0.01	0.03	0.14	0.22	1	L	RD_BM01
Pviverrinus	67	28	0.84	0.05	0.02	0.23	0.23	1	H	RD_BM01
Pviverrinus	67	28	0.84	0.03	0.02	0.17	0.22	2	LQ	RD_BM01
Prubiginosus	38	16	0.89	0.02	0.02	0.14	0.19	1	L	RD
Prubiginosus	38	16	0.91	0.04	0.08	0.21	0.17	1	auto	RD
Prubiginosus	38	16	0.89	0.02	0.02	0.11	0.19	2	L	RD
Prubiginosus	38	16	0.9	0.01	0.02	0.09	0.18	1.5	L	RD_BM01
Fchaus	61	26	0.72	0.06	0.09	0.21	0.32	1	LQ	RD
Fchaus	61	26	0.7	0.06	0.1	0.25	0.37	2	L	RD
Fchaus	61	26	0.71	0.06	0.05	0.22	0.34	2	H	RD
Fchaus	61	26	0.74	0.06	0.11	0.2	0.31	2	auto	RD
Fchaus	44	18	0.73	0.06	0.07	0.19	0.35	2	H	RDbal
Human disturbance models (PopDens + DistCity + DistRail + DistRds)
Pbengalensis	53	22	0.73	-0.02	0.02	0.12	0.33	1	L	RD_BM01
Pbengalensis	53	22	0.74	-0.02	0.01	0.11	0.32	1	LQ	RD_BM01
Pbengalensis	53	22	0.71	0.02	0	0.15	0.35	2	LQ	RD_BM01
Pbengalensis	53	22	0.73	0.02	0.03	0.07	0.34	2	auto	RD_BM01
Pbengalensis	53	22	0.73	-0.02	0	0.1	0.33	1	L	RD_BM001
Pbengalensis	53	22	0.7	0.04	0	0.15	0.35	1	LQH	RD_BM001
Pbengalensis	53	22	0.7	0.03	0	0.15	0.35	1.5	L	RD_BM001
Pbengalensis	40	17	0.7	-0.02	0.06	0.15	0.36	1	L	RDbal_BM01
Pbengalensis	40	17	0.7	-0.02	0.01	0.1	0.38	2	LQ	RDbal_BM001
Pviverrinus	68	28	0.91	0	0.01	0.07	0.17	1	LQH	RD
Pviverrinus	68	28	0.91	0	0	0.09	0.18	1	H	RD
Pviverrinus	68	28	0.91	-0.01	0	0.12	0.19	2	auto	RD
Pviverrinus	67	28	0.9	0	0	0.11	0.19	1	LQH	RD_BM01
Pviverrinus	67	28	0.91	-0.01	0	0.06	0.19	1.5	H	RD_BM01
Pviverrinus	67	28	0.9	0	0	0.1	0.18	2	LQH	RD_BM01
Pviverrinus	31	12	0.78	0.01	0	0.1	0.32	1	LQ	RDbal
Pviverrinus	31	12	0.79	-0.05	0.02	0.04	0.28	2	LQ	RDbal
Pviverrinus	31	12	0.82	0.03	0	0.13	0.28	1	auto	RDbal_BM01
Prubiginosus	38	16	0.72	-0.01	0.05	0.12	0.34	2	LQ	RD
Prubiginosus	38	16	0.71	0.04	0.03	0.14	0.33	1	LQH	RD_BM01
Prubiginosus	28	12	0.71	0.02	0.03	0.08	0.35	2	auto	RDbal
Prubiginosus	28	12	0.71	0.03	0.06	0.12	0.33	1	auto	RDbal_BM01
Fchaus	61	26	0.77	0.03	0.05	0.13	0.3	1	auto	RD
Fchaus	61	26	0.7	-0.02	0.02	0.1	0.39	2	LQ	RD
Prey models (LRO + MRO + SRO + Rodentia_SR)
Pbengalensis	53	22	0.83	0.06	0.04	0.19	0.23	1.5	LQH	RD
Pbengalensis	53	22	0.86	0.02	0.04	0.14	0.23	1.5	auto	RD
Pbengalensis	53	22	0.85	0.03	0.02	0.15	0.23	2	LQH	RD
Pbengalensis	53	22	0.85	0.03	0.05	0.15	0.23	1.5	LQH	RD_BM01
Pbengalensis	53	22	0.79	0.05	0	0.17	0.28	1	LQ	RD_BM001
Pbengalensis	53	22	0.83	0.02	0	0.15	0.24	1.5	LQ	RD_BM001
Pbengalensis	53	22	0.82	0.04	0.03	0.12	0.26	1.5	H	RD_BM001
Pbengalensis	40	17	0.83	0.02	0.01	0.19	0.28	1.5	H	RDbal
Pviverrinus	64	27	0.92	0.01	0.03	0.15	0.13	1	LQH	RD
Pviverrinus	64	27	0.92	0.01	0.01	0.11	0.14	1.5	LQH	RD
Pviverrinus	64	27	0.91	0.02	0.02	0.12	0.13	2	H	RD
Pviverrinus	64	27	0.92	0	0.01	0.1	0.14	1.5	H	RD_BM001
Pviverrinus	64	27	0.91	0.01	0.01	0.13	0.17	2	H	RD_BM001
Pviverrinus	30	12	0.87	0	0.01	0.1	0.19	2	H	RDbal
Prubiginosus	38	16	0.83	0.03	0.03	0.1	0.26	1.5	auto	RD
Prubiginosus	38	16	0.77	0.06	0	0.16	0.29	2	LQ	RD
Prubiginosus	38	16	0.8	0.05	0	0.16	0.28	2	H	RD
Prubiginosus	38	16	0.81	0.03	0.06	0.12	0.24	1	LQ	RD_BM01
Prubiginosus	38	16	0.83	0.03	0.04	0.12	0.24	1	auto	RD_BM01
Prubiginosus	38	16	0.82	0.04	0.04	0.1	0.25	1.5	LQH	RD_BM01
Prubiginosus	38	16	0.83	0.01	0.02	0.12	0.24	1.5	H	RD_BM01
Prubiginosus	38	16	0.78	0.02	0.02	0.1	0.31	1.5	L	RD_BM001
Prubiginosus	28	12	0.8	0.03	0	0.1	0.32	2	LQH	RDbal
Fchaus	61	25	0.76	0.06	0.04	0.15	0.32	1	LQH	RD
Fchaus	61	25	0.77	0.04	0.06	0.18	0.29	1	auto	RD
Fchaus	61	25	0.76	0.04	0.04	0.15	0.28	1.5	LQH	RD
Fchaus	61	25	0.72	0.08	0.01	0.17	0.35	2	LQH	RD

## Sheet: TableSM1.5 - summaryStats_Singl
Table SM1.5 - Summary statistics for best single-descriptor models
Summary statistics per species
Species	mean_TestAUC	sd_TestAUC	mean_AUCdiff	sd_AUCdiff	mean_MTP	sd_MTP	mean_P10	sd_P10	mean_ETS	sd_ETS
Climate-only models
Pbengalensis	0.895	0.02621	0.00375	0.010135	0.017083	0.011221	0.11625	0.02374	0.16625	0.023371
Pviverrinus	0.8575	0.073252	0.0025	0.012154	0.015	0.013143	0.095	0.01446	0.185833	0.074034
Prubiginosus	0.806	0.015166	0.008	0.013038	0.018	0.014832	0.088	0.027749	0.246	0.021909
Fchaus	0.776667	0.015275	0.016667	0.005774	0.01	0.01	0.116667	0.023094	0.293333	0.025166
Landcover models
Pbengalensis	0.89	0.023452	0.024	0.013416	0.026	0.021909	0.154	0.044497	0.182	0.017889
Pviverrinus	0.84625	0.009161	0.0325	0.019821	0.02875	0.021002	0.17125	0.048532	0.21875	0.012464
Prubiginosus	0.8975	0.009574	0.0225	0.012583	0.035	0.03	0.1375	0.05252	0.1825	0.009574
Fchaus	0.72	0.015811	0.06	0	0.084	0.024083	0.214	0.023022	0.338	0.023875
Human disturbance models
Pbengalensis	0.715556	0.016667	0.001111	0.025712	0.014444	0.020069	0.122222	0.029486	0.345556	0.018105
Pviverrinus	0.87	0.056125	-0.00333	0.021213	0.003333	0.007071	0.091111	0.029345	0.22	0.056569
Prubiginosus	0.7125	0.005	0.02	0.021602	0.0425	0.015	0.115	0.025166	0.3375	0.009574
Fchaus	0.735	0.049497	0.005	0.035355	0.035	0.021213	0.115	0.021213	0.345	0.06364
Prey models
Pbengalensis	0.8325	0.021876	0.03375	0.015059	0.02375	0.019226	0.1575	0.024349	0.2475	0.02252
Pviverrinus	0.908333	0.019408	0.008333	0.007528	0.015	0.008367	0.118333	0.019408	0.15	0.024495
Prubiginosus	0.807778	0.022236	0.033333	0.015	0.023333	0.021213	0.12	0.024495	0.27	0.031225
Fchaus	0.7525	0.022174	0.055	0.019149	0.0375	0.020616	0.1625	0.015	0.31	0.031623
Summary statistics per descriptor
Descriptor	mean_TestAUC	sd_TestAUC	mean_AUCdiff	sd_AUCdiff	mean_MTP	sd_MTP	mean_P10	sd_P10	mean_ETS	sd_ETS
Bioclimatic	0.866591	0.056894	0.004773	0.0111	0.016136	0.011855	0.107273	0.024243	0.189318	0.056544
Land cover	0.836818	0.069651	0.035	0.01994	0.041818	0.032166	0.170909	0.048786	0.230909	0.063539
Human disturbance	0.774583	0.083873	0.002917	0.023862	0.016667	0.020572	0.10875	0.030118	0.297083	0.071717
Prey	0.829259	0.05406	0.031111	0.019871	0.023704	0.018636	0.137037	0.029196	0.242593	0.060102

## Sheet: Table SM1.6 - Variables hybrid 
Table SM1.6 - Variables included in hybrid models based on permutation importance, gain and AUC values from the single-descriptor models (see fig SM1.4 - 1.5). Topography (elevation) was added to all models.
	Permutation Importance	Gain	AUC	Selected
Bioclimatic
Pbengalensis	Bio10	Bio10	Bio10	Bio10
Pviverrinus	Bio10, Bio15, Bio16	Bio10	no best variable	Bio10, Bio15, Bio16
Prubiginosus	Bio11	Bio11	Bio11	Bio11
Fchaus	Bio10	Bio10	Bio10	Bio10
Land cover
Pbengalensis	TFS	TS	TFS, TS	TFS, TS
Pviverrinus	TFS	TFS, IIA	TFS, IIA	TFS, IIA
Prubiginosus	IIA	TDD	TDD	IIA, TDD
Fchaus	TMD	TMD	TMD	TMD
Human disturbance
Pbengalensis	DistCity, DistRds	DistRds	DistCity, DistRds	DistCity, DistRds
Pviverrinus	PopDens	PopDens	PopDens	PopDens
Prubiginosus	DistRail, DistRds	DistRail	DistRail	DistRail, DistRds
Fchaus	DistRail, PopDens	PopDens	PopDens	DistRail, PopDens
Prey
Pbengalensis	MRO	MRO	MRO	MRO
Pviverrinus	LRO	LRO	LRO	LRO
Prubiginosus	RodSR	RodSR	RodSR	RodSR
Fchaus	LRO, RodSR	LRO	LRO	LRO, RodSR

## Sheet: Table SM1.7 - HybridModels
Table SM1.7 - Best hybrid models.
Species	Training.samples	Test.samples	Test.AUC	AUCdiff	SEDI	MTP	P10	ETS	RM	Feature	Strategy
Pbengalensis	53	22	0.88	0.01	0.81238	0.01	0.08	0.19	RM2	LQH	RD_BM001
Pbengalensis	53	22	0.9	-0.01	0.752535	0.02	0.08	0.16	RM1	L	RD_BM01
Pbengalensis	53	22	0.93	0.01	0.858793	0.02	0.13	0.14	RM1	LQH	RD_BM01
Pbengalensis	53	22	0.88	-0.01	0.747608	0	0.11	0.2	RM2	L	RD_BM01
Pbengalensis	53	22	0.9	0	0.814921	0.02	0.08	0.15	RM2	LQ	RD_BM01
Pbengalensis	53	22	0.9	-0.01	0.768857	0.02	0.08	0.18	RM1.5	L	RD
Pbengalensis	53	22	0.92	0	0.816724	0.03	0.08	0.15	RM1.5	LQ	RD
Pbengalensis	40	17	0.86	0.01	0.700502	0	0.1	0.23	RM1.5	L	RDbal_BM01
Pbengalensis	40	17	0.89	-0.01	0.722033	0.02	0.11	0.21	RM1	L	RDbal
Pviverrinus	65	27	0.95	0	0.907683	0.01	0.11	0.1	RM1.5	H	RD_BM01
Pviverrinus	65	27	0.92	0	0.860915	0	0.12	0.16	RM1.5	L	RD_BM01
Pviverrinus	65	27	0.94	0.02	0.907714	0.03	0.16	0.1	RM1	H	RD_BM01
Pviverrinus	65	27	0.95	0.01	0.91355	0.02	0.14	0.1	RM1.5	autofeature	RD
Pviverrinus	65	27	0.93	-0.01	0.850472	0.01	0.08	0.16	RM1.5	L	RD
Pviverrinus	65	27	0.95	0.01	0.915621	0.03	0.12	0.1	RM1	H	RD
Pviverrinus	65	27	0.94	-0.01	0.87424	0	0.1	0.14	RM2	LQ	RD
Pviverrinus	30	12	0.88	-0.01	0.798039	0.01	0.1	0.18	RM2	L	RDbal
Prubiginosus	38	16	0.88	0.01	0.766164	0.01	0.07	0.2	RM1.5	L	RD_BM01
Prubiginosus	38	16	0.86	0.04	0.775036	0.06	0.18	0.19	RM1	L	RD_BM01
Prubiginosus	38	16	0.87	0.04	0.790799	0.07	0.16	0.19	RM1.5	H	RD
Prubiginosus	38	16	0.89	0.01	0.778223	0.04	0.09	0.21	RM1.5	LQ	RD
Prubiginosus	38	16	0.88	0.01	0.77239	0.02	0.08	0.21	RM2	L	RD
Prubiginosus	28	12	0.83	0.05	0.70708	0	0.21	0.27	RM2	LQ	RDbal
Fchaus	61	25	0.81	0.05	0.609518	0.01	0.19	0.26	RM1.5	H	RD
Fchaus	61	25	0.82	0.03	0.538068	0.03	0.12	0.23	RM2	autofeature	RD
Fchaus	61	25	0.81	0.01	0.509728	0.02	0.11	0.24	RM2	LQ	RD

## Sheet: TableSM1.8 - summaryStats_Hybri
Table SM1.8 - Summary statistics for best hybrid models
Species	mean_TestAUC	sd_TestAUC	mean_AUCdiff	sd_AUCdiff	mean_MTP	sd_MTP	mean_P10	sd_P10	mean_ETS	sd_ETS
Pbengalensis	0.895556	0.021279	-0.00111	0.00928	0.015556	0.010138	0.094444	0.018782	0.178889	0.031002
Pviverrinus	0.9325	0.023755	0.00125	0.01126	0.01375	0.011877	0.11625	0.025036	0.13	0.033806
Prubiginosus	0.868333	0.0213698	0.0266667	0.018619	0.0333333	0.0280476	0.131667	0.0591326	0.211667	0.0299444
Fchaus	0.813333	0.0057735	0.03	0.02	0.02	0.01	0.14	0.043589	0.243333	0.0152753

## Sheet: TableSM1.9 - summaryStats_Spati
Table SM1.9 - Summary statistics for spatial overlap according to best hybrid models
Interaction	Statistic	mean_overlap	sd_overlap
Fchaus_Pbengalensis	D	0.451048	0.040552
Fchaus_Pbengalensis	I	0.738286	0.026781
Fchaus_Prubiginosus	D	0.422346	0.021234
Fchaus_Prubiginosus	I	0.726593	0.019485
Fchaus_Pviverrinus	D	0.376691	0.04945
Fchaus_Pviverrinus	I	0.685182	0.04946
Prubiginosus_Pbengalensis	D	0.257203	0.023538
Prubiginosus_Pbengalensis	I	0.530069	0.026231
Prubiginosus_Pviverrinus	D	0.183693	0.049834
Prubiginosus_Pviverrinus	I	0.431731	0.074052
Pviverrinus_Pbengalensis	D	0.340267	0.076576
Pviverrinus_Pbengalensis	I	0.613158	0.087069

## Sheet: TableSM1.10 - summaryStats_PAco
Table SM1.10 - Summary statistics for protected area coverage according to best hybrid models
Species	Threshold	mean_PAcov	sd_PAcov
Pbengalensis	MTP	0.087222	0.003701
Pbengalensis	P10	0.088222	0.005652
Pbengalensis	ETS	0.090667	0.006021
Pviverrinus	MTP	0.067125	0.007376
Pviverrinus	P10	0.071125	0.011753
Pviverrinus	ETS	0.070125	0.010246
Prubiginosus	MTP	0.0795	0.004278
Prubiginosus	P10	0.079667	0.001033
Prubiginosus	ETS	0.079333	0.002066
Fchaus	MTP	0.070333	0.004163
Fchaus	P10	0.062333	0.004041
Fchaus	ETS	0.061667	0.005508
