# Supplementary material for: Closely related species show species-specific environmental responses and different spatial conservation needs: Prionailurus cats in the Indian subcontinent
Source: Sci Rep. 2020 Oct 30;10:18705. doi: 10.1038/s41598-020-74684-8 (PMC7599212; doi:10.1038/s41598-020-74684-8)
Supplement: Supplementary file 4 — Supplementary Table 2. [file 41598_2020_74684_MOESM4_ESM.xlsx]

## Sheet: Table SM2.1 - Review diet studi
Table SM2.1 - Rodent prey species identified in small and medium sized carnivore diet studies across South / South-East Asia and South of China.
Predator species	Prey species	Country	Source
Caracal (Caracal caracal) and Jungle Cat (Felis chaus)	Golunda ellioti, Mus platythrix, Tatera indica	India	Mukherjee et al. 2004 7
Fishing cat (Prionailurus viverrinus)	Rattus spp., Bandicota spp.	India	Adhya 2015 1
Leopard cat (Prionailurus bengalensis)	Mus spp., Rattus spp.	Thailand	Grassman et al. 2005 4
	Apodemus rusiges, Dryomys nitedul, Eoglaucomys fimbriatus, Hyperacrius wynnei, Mus musculus, Rattus rattus	Pakistan	Shehzad et al. 2012 11
	Maxomys whiteheadi	Malaysia (Borneo)	Rajaratnam et al. 2007 9
	Maxomys surifer, Rattus spp., Cannomys badius, Callosciurus spp., Petaurista petauristu, Menetes berdmorei	Thailand	Rabinowitz 1990 8
	Niviventer confucianus, Apodemus draco, Eothenomys chinensis, Niviventer excelsior, Eothenomys melanogaster, Apodemus chevrieri, Leopoldamys edwardsi, Rhizomys sinensis, Trogopterus xanthipes, Sciurotamias davidianus, Apodemus peninsulae, Hystrix brachyura	China	Xiong et al. 2017 14
Golden cat (Catopuma temminckii)	Niviventer confucianus, Eothenomys chinensis, Niviventer excelsior, Trogopterus xanthipes, Rhizomys sinensis, Sciurotamias davidianus, Dremomys pernyi	China	Xiong et al. 2017 14
Indian Fox (Vulpes bengalensis)	Funambulus tristriatus, Golunda ellioti, Mus spp., Rattus spp., Tatera indica	India	Vanak and Gompper 2009 13
Golden Jackal (Canis aureus)	Tatera indica	India	Mukherjee et al. 2004 7
	Bandicota bengalensis, Bandicota indica, Golunda ellioti, Mus spp., Nesokia indica, Rattus rattus, Rattus norvergicus	Bangladesh	Jaeger et al. 2007 6
Small Indian civet (Viverricula indica)	Rattus spp.	Myanmar	Su and Sale 2007 12
	Niviventer coxinga, Petaurista petauristu	Taiwan	Chuang and Lee 1997 3
Common palm civet (Paradoxurus hermaphroditus)	Rattus spp.	Myanmar	Su and Sale 2007 12
Viverridae spp.	Callosciurus finlaysoni, Leopoldamys sabanus, Maxomys surifer, Rattus rattus	Thailand	Aroon 2008 2
Small Indian Mongoose (Herpestes auropunctatus)	Bandicota bengalensis, Funumbulus pennanti, Meriones hurrianae, Mus musculus, Mus booduga, Nesokia indica, Tatera indica, Rattus rattus, Rattus meltada	Pakistan	Rana et al. 2005 10

## Sheet: Table SM2.2 - SpeciesBodyMass_s
Table SM2.2 - Adult body mass and number of records per species before filtering. Adult body mass was collected from PanTHERIA (Jones et al., 2009) and Verde Arregoitia et al. (2013). When information for body mass was available in both reference sources we calculated the average value.
Genus	Species	Adult Body Mass (g)	Weight Class	No. of occurrences
Apodemus	A. draco	22.3	Small	2
Apodemus	A. gurkha	39.9	Small	2
Apodemus	A. Orestes	NA	Small	1
Apodemus	A. Pallipes	63.9	Small	5
Apodemus	A. sylvaticus	26.3	Small	32
Bandicota	B. bengalensis	207.7	Large	181
Bandicota	B. indica	562.3	Large	94
Bandicota	B. Maxima	NA	Large	10
Cannomys	C. badius	516.6	Large	16
Golunda	G. ellioti	61.8	Small	177
Leopoldamys	L. edwardsi	306.6	Large	10
Leopoldamys	L. sabanus	346.7	Large	2
Meriones	M. shawi	90.6	Medium	1
Meriones	M. illiger	NA	Medium	68
Meriones	M. hurrianae	70.5	Medium	37
Meriones	M. libycus	91.3	Medium	16
Meriones	M. tristrami	110	Medium	4
Meriones	M. sacramenti	200	Medium	3
Meriones	M. crassus	75	Medium	1
Meriones	M. persicus	105.6	Medium	6
Mus	M. booduga	13	Small	218
Mus	M. cervicolor	17.7	Small	22
Mus	M. cookii	20.5	Small	21
Mus	M. domesticus	NA	Small	1
Mus	M. famulus	22.9	Small	2
Mus	M. fernandoni	63.9	Small	4
Mus	M. mayori	39.8	Small	12
Mus	M. musculus	18.8	Small	140
Mus	M. pahari	25.7	Small	25
Mus	M. phillipsi	12.3	Small	14
Mus	M. platythrix	28.1	Small	39
Mus	M. saxicola	21.4	Small	46
Mus	M. terricolor	9	Small	4
Nesokia	N. indica	178.2	Medium	16
Niviventer	N. brahma	97.3	Medium	4
Niviventer	N. eha	53.6	Medium	14
Niviventer	N. fulvescens	81.3	Medium	37
Niviventer	N. langbianis	69.8	Medium	3
Niviventer	N. niviventer	100	Medium	16
Rattus	R. andamanensis	140	Medium	1
Rattus	R. burrus	127	Medium	3
Rattus	R. exulans	48	Medium	3
Rattus	R. montanus	136	Medium	4
Rattus	R. nitidus	108.4	Medium	40
Rattus	R. norvegicus	292.2	Medium	25
Rattus	R. palmarum	491	Medium	1
Rattus	R. pyctoris	136	Medium	5
Rattus	R. ranjiniae	120	Medium	2
Rattus	R. rattus	151.6	Medium	189
Rattus	R. sikkimensis	NA	Medium	24
Rattus	R. stoicus	323	Medium	2
Rattus	R. tanezumi	162.6	Medium	3
Rattus	R. turkestanicus	NA	Medium	22
Rattus	R. vicerex	NA	Medium	10
Tatera	T. indica	145.6	Medium	144

## Sheet: Table SM2.3 - OccurrenceRecords
Table SM2.3 - Number of occurrence records for each rodent genus according to the different filtering strategies applied.
Genus	Unfiltered	Filtered by Lat Long	Removed duplicates (RD)	Balanced filtering (RDbal)
Apodemus	42	36	17	15
Bandicota	285	269	188	154
Cannomys	16	16	16	10
Golunda	177	165	83	69
Leopoldamys	12	12	5	5
Meriones	89	72	31	26
Mus	547	520	229	176
Nesokia	17	14	11	8
Niviventer	96	93	46	37
Rattus	358	340	176	146
Tatera	144	138	77	65

## Sheet: Table SM2.4 - ModelSelection
Table SM2.4 - Final selected models (highlighted in grey) based on omision rates, AUCdiff and AUCtest. The best omission rates are highlighted in bold. SD - Standard Deviation; MTP - Minimum training presence test omission; 10P - 10 percentile training presence test omission; ETSS - Equal training sensitivity and specificity test omission; AUCdiff = AUCtraining - AUCtest. All metrics are an avera…
Genus	Model	Training samples	Training AUC	Test samples	Test AUC	AUC SD	MTP	10P	ETSS	AUCdiff	Pearson corr
Apodemus	RD_bootstrap_BM001	14	0.97	6	0.96	0.01	0.02	0.07	0.05	0	0.95
Apodemus	RD_bootstrap_RM2	14	0.96	6	0.96	0.01	0.03	0.1	0.1	0
Cannomys	RD_bootstrap	12	0.98	4	0.98	0.01	0.08	0.23	0.1	0.01	0.6
Cannomys	RDbal_bootstrap_BM001_RM2	7	0.98	3	0.95	0.03	0.07	0.07	0.1	0.02
Nesokia	RD_bootstrap_BM001	10	0.9	3	0.8	0.07	0.2	0.23	0.3	0.1	0.8
Nesokia	RDbal_bootstrap_RM2	7	0.78	3	0.74	0.09	0.07	0.07	0.4	0.04
Niviventer	RDbal_bootstrap	23	0.98	9	0.97	0.01	0.08	0.18	0.13	0.02	0.81
Niviventer	RD_bootstrap_BM01_RM2	24	0.97	10	0.95	0.02	0.11	0.22	0.18	0.03
Bandicota	RD	140	0.87	59	0.78	0.03	0.07	0.22	0.36	0.09	0.95
Bandicota	RD_RM2	140	0.83	59	0.78	0.03	0.03	0.19	0.34	0.06
Golunda	RDbal	50	0.85	21	0.72	0.06	0.13	0.26	0.41	0.13	0.92
Golunda	RD_RM2	62	0.82	26	0.76	0.05	0.06	0.19	0.33	0.06
Mus	RD_BM01	163	0.82	69	0.7	0.03	0.04	0.22	0.44	0.12	0.83
Mus	RD_RM2	163	0.8	69	0.73	0.03	0.02	0.2	0.38	0.07
Rattus	RD	115	0.9	48	0.78	0.03	0.06	0.29	0.42	0.12	0.93
Rattus	RD_RM2	115	0.85	48	0.79	0.03	0.03	0.16	0.33	0.06
Tatera	RD	54	0.93	23	0.87	0.04	0.07	0.25	0.29	0.07	0.81
Tatera	RDbal_BM01_RM2	46	0.88	19	0.83	0.04	0.05	0.17	0.25	0.04
